# Supplementary material for: Crystal structure of 1-[(6-chloro­pyridin-3-yl)sulfon­yl]-1,2,3,4-tetra­hydro­quinoline
Source: Acta Crystallogr E Crystallogr Commun. 2015 May 23;71(Pt 6):660–2. doi: 10.1107/S2056989015008099 (PMC4459366; doi:10.1107/S2056989015008099)
Supplement: Supplementary file 1 [file e-71-00660-sup1.cif]

##############################################################################
#                                                                            #
# This CIF contains the data in a paper accepted for publication in          #
# Acta Crystallographica Section E. It conforms to the requirements of       #
# Notes for Authors for Acta Crystallographica Section E, and has been       #
# peer reviewed under the auspices of the IUCr Commission on Journals.       #
#                                                                            #
# Full details of the Crystallographic Information File format               #
# are given in the paper "The Crystallographic Information File (CIF):       #
# a New Standard Archive File for Crystallography" by S. R. Hall, F. H.      #
# Allen and I. D. Brown [Acta Cryst. (1991), A47, 655-685].                  #
#                                                                            #
# The current version of the core CIF dictionary is obtainable from          #
# ftp://ftp.iucr.org/pub/cif_core.dic.                                       #
#                                                                            #
# Software is freely available for graphical display of the structure(s)     #
# in this CIF. For information consult the CIF software page                 #
# http://www.iucr.org/resources/cif/software.                                #
#                                                                            #
# This file may be used for bona fide research purposes within the           #
# scientific community so long as proper attribution is given to the journal # 
# article from which it was obtained.                                        #
#                                                                            #
##############################################################################
data_I
_audit_creation_method     'SHELXL-2014/7'
_database_code_depnum_ccdc_archive     'CCDC 1061311'
_chemical_name_systematic
;
1-[(6-Chloropyridin-3-yl)sulfonyl]-1,2,3,4-tetrahydroquinoline
;
_chemical_name_common     ?
_chemical_formula_moiety     'C14 H13 Cl N2 O2 S'
_chemical_formula_sum     'C14 H13 Cl N2 O2 S'
_chemical_formula_iupac     'C14 H13 Cl N2 O2 S'
_chemical_formula_weight     308.77
_chemical_melting_point     413
_symmetry_space_group_name_hall     '-P 1'
_shelx_space_group_comment
;
The symmetry employed for this shelxl refinement is uniquely defined
by the following loop, which should always be used as a source of
symmetry information in preference to the above space-group names.
They are only intended as comments.
;
_space_group_crystal_system     triclinic
_space_group_name_H-M_alt     'P -1'
_space_group_name_Hall     '-P 1'
loop_
    _space_group_symop_operation_xyz
    'x, y, z'
    '-x, -y, -z'
_cell_length_a     6.5661(10)
_cell_length_b     10.2595(18)
_cell_length_c     11.3490(19)
_cell_angle_alpha     69.101(7)
_cell_angle_beta     88.219(7)
_cell_angle_gamma     77.238(7)
_cell_volume     695.6(2)
_cell_formula_units_Z     2
_cell_measurement_reflns_used     1980
_cell_measurement_theta_min     1.9
_cell_measurement_theta_max     25.0
_cell_measurement_temperature     296(2)
_cell_special_details     prism
_exptl_crystal_description     prism
_exptl_crystal_colour     colourless
_exptl_crystal_size_max     0.230
_exptl_crystal_size_mid     0.180
_exptl_crystal_size_min     0.160
_exptl_crystal_density_diffrn     1.474
_exptl_crystal_density_meas     ?
_exptl_crystal_density_method     ?
_exptl_crystal_F_000     320
_exptl_absorpt_coefficient_mu     0.426
_exptl_absorpt_correction_type     multi-scan
_exptl_absorpt_process_details
;
(<i>SADABS</i>; Bruker, 2013)
;
_shelx_estimated_absorpt_T_min     0.908
_shelx_estimated_absorpt_T_max     0.935
_exptl_absorpt_correction_T_min     0.912
_exptl_absorpt_correction_T_max     0.934
_diffrn_ambient_temperature     296(2)
_diffrn_radiation_type     MoK\a
_diffrn_radiation_wavelength     0.71073
_diffrn_radiation_monochromator     Graphite
_diffrn_measurement_device_type     'Bruker APEXII CCD'
_diffrn_measurement_method     'phi and \w scans'
_diffrn_detector_area_resol_mean     2.01
_diffrn_reflns_number     9865
_diffrn_reflns_av_R_equivalents     0.0534
_diffrn_reflns_theta_min     1.923
_diffrn_reflns_theta_max     25.000
_diffrn_reflns_theta_full     25.000
_diffrn_measured_fraction_theta_max     1.000
_diffrn_measured_fraction_theta_full     1.000
_diffrn_reflns_limit_h_min     -7
_diffrn_reflns_limit_h_max     7
_diffrn_reflns_limit_k_min     -12
_diffrn_reflns_limit_k_max     12
_diffrn_reflns_limit_l_min     -13
_diffrn_reflns_limit_l_max     13
_diffrn_standards_number     2454
_refine_special_details     ?
_reflns_number_total     2454
_reflns_number_gt     1980
_reflns_threshold_expression     I>2\s(I)
_refine_ls_structure_factor_coef     Fsqd
_refine_ls_matrix_type     full
_refine_ls_R_factor_all     0.0625
_refine_ls_R_factor_gt     0.0502
_refine_ls_wR_factor_gt     0.1373
_refine_ls_wR_factor_ref     0.1459
_refine_ls_goodness_of_fit_ref     1.088
_refine_ls_restrained_S_all     1.088
_refine_ls_number_reflns     2454
_refine_ls_number_parameters     181
_refine_ls_number_restraints     0
_refine_ls_number_constraints     0
_refine_ls_hydrogen_treatment     constr
_refine_ls_weighting_scheme     calc
_refine_ls_weighting_details
              'w=1/[\s^2^(Fo^2^)+(0.0677P)^2^+0.3614P] where P=(Fo^2^+2Fc^2^)/3'
_atom_sites_solution_hydrogens     geom
_atom_sites_solution_primary     direct
_atom_sites_solution_secondary     difmap
_refine_ls_shift/su_max     0.000
_refine_ls_shift/su_mean     0.000
_refine_diff_density_max     0.587
_refine_diff_density_min     -0.426
_refine_ls_extinction_method     none
_refine_ls_extinction_coef     .
loop_
    _atom_type_symbol
    _atom_type_description
    _atom_type_scat_dispersion_real
    _atom_type_scat_dispersion_imag
    _atom_type_scat_source
    'C' 'C' 0.0033 0.0016
                         'International Tables Vol C Tables 4.2.6.8 and 6.1.1.4'
    'H' 'H' 0.0000 0.0000
                         'International Tables Vol C Tables 4.2.6.8 and 6.1.1.4'
    'Cl' 'Cl' 0.1484 0.1585
                         'International Tables Vol C Tables 4.2.6.8 and 6.1.1.4'
    'N' 'N' 0.0061 0.0033
                         'International Tables Vol C Tables 4.2.6.8 and 6.1.1.4'
    'S' 'S' 0.1246 0.1234
                         'International Tables Vol C Tables 4.2.6.8 and 6.1.1.4'
    'O' 'O' 0.0106 0.0060
                         'International Tables Vol C Tables 4.2.6.8 and 6.1.1.4'
_computing_data_collection
;
APEX2 (Bruker, 2013)
;
_computing_cell_refinement
;
SAINT (Bruker, 2013)
;
_computing_data_reduction
;
SAINT (Bruker, 2013)
;
_computing_structure_solution
;
SHELXS97 (Sheldrick, 2008)
;
_computing_structure_refinement
;
SHELXL2014 (Sheldrick, 2015)
;
_computing_molecular_graphics
;
ORTEP-3 for Windows (Farrugia, 2012) and Mercury (Macrae <i>et al.</i>,
2008)
;
_computing_publication_material
;
SHELXL2014 (Sheldrick, 2015)
;
loop_
    _atom_site_type_symbol
    _atom_site_label
    _atom_site_fract_x
    _atom_site_fract_y
    _atom_site_fract_z
    _atom_site_U_iso_or_equiv
    _atom_site_adp_type
    _atom_site_calc_flag
    _atom_site_occupancy
    _atom_site_disorder_assembly
    _atom_site_disorder_group
    O O1 0.3014(3) 0.1696(3) 0.3092(2) 0.0753(7) Uani d 1 . .
    S S 0.40371(11) 0.28345(8) 0.24768(6) 0.0562(3) Uani d 1 . .
    Cl Cl1 1.24374(14) 0.01308(10) 0.08760(9) 0.0853(3) Uani d 1 . .
    C C10 0.6392(4) 0.2111(3) 0.1933(2) 0.0479(6) Uani d 1 . .
    N N1 0.4673(3) 0.3394(2) 0.35739(19) 0.0532(6) Uani d 1 . .
    O O2 0.3005(3) 0.4047(2) 0.14401(19) 0.0712(6) Uani d 1 . .
    C C11 0.7513(4) 0.2997(3) 0.1091(2) 0.0504(6) Uani d 1 . .
    H H11 0.6991 0.3983 0.0764 0.060 Uiso calc 1 . .
    N N2 0.9018(4) 0.0058(3) 0.2047(2) 0.0657(7) Uani d 1 . .
    C C1 0.5901(4) 0.4468(3) 0.3217(2) 0.0479(6) Uani d 1 . .
    C C13 1.0055(4) 0.0935(3) 0.1264(2) 0.0545(7) Uani d 1 . .
    C C6 0.7874(4) 0.4136(3) 0.3794(3) 0.0542(7) Uani d 1 . .
    C C12 0.9387(4) 0.2403(3) 0.0750(3) 0.0545(7) Uani d 1 . .
    H H12 1.0188 0.2965 0.0190 0.065 Uiso calc 1 . .
    C C14 0.7193(5) 0.0656(3) 0.2371(3) 0.0615(8) Uani d 1 . .
    H H14 0.6417 0.0064 0.2921 0.074 Uiso calc 1 . .
    C C2 0.5110(5) 0.5812(3) 0.2320(3) 0.0678(8) Uani d 1 . .
    H H2 0.3760 0.6042 0.1966 0.081 Uiso calc 1 . .
    C C5 0.9038(5) 0.5175(4) 0.3419(3) 0.0690(8) Uani d 1 . .
    H H5 1.0362 0.4975 0.3798 0.083 Uiso calc 1 . .
    C C9 0.5138(5) 0.2322(4) 0.4875(3) 0.0733(10) Uani d 1 . .
    H H9A 0.4544 0.2766 0.5470 0.088 Uiso calc 1 . .
    H H9B 0.4466 0.1542 0.4963 0.088 Uiso calc 1 . .
    C C3 0.6339(7) 0.6804(3) 0.1957(3) 0.0812(10) Uani d 1 . .
    H H3 0.5830 0.7694 0.1335 0.097 Uiso calc 1 . .
    C C4 0.8292(6) 0.6494(4) 0.2502(3) 0.0766(10) Uani d 1 . .
    H H4 0.9112 0.7169 0.2255 0.092 Uiso calc 1 . .
    C C7 0.8693(6) 0.2732(4) 0.4825(4) 0.0796(10) Uani d 1 . .
    H H7A 0.9980 0.2263 0.4563 0.096 Uiso calc 1 . .
    H H7B 0.9042 0.2917 0.5566 0.096 Uiso calc 1 . .
    C C8 0.7326(7) 0.1753(5) 0.5187(4) 0.124(2) Uani d 1 . .
    H H8A 0.7792 0.1037 0.4804 0.149 Uiso calc 1 . .
    H H8B 0.7507 0.1261 0.6095 0.149 Uiso calc 1 . .
loop_
    _atom_site_aniso_label
    _atom_site_aniso_U_11
    _atom_site_aniso_U_22
    _atom_site_aniso_U_33
    _atom_site_aniso_U_12
    _atom_site_aniso_U_13
    _atom_site_aniso_U_23
    O1 0.0680(14) 0.0963(16) 0.0687(13) -0.0494(13) 0.0085(11) -0.0202(12)
    S 0.0469(4) 0.0698(5) 0.0465(4) -0.0217(3) -0.0027(3) -0.0090(3)
    Cl1 0.0736(6) 0.0948(7) 0.0859(6) 0.0056(5) -0.0027(5) -0.0446(5)
    C10 0.0520(15) 0.0511(15) 0.0373(12) -0.0186(12) -0.0063(11) -0.0069(11)
    N1 0.0489(12) 0.0633(14) 0.0406(11) -0.0183(11) 0.0032(9) -0.0072(10)
    O2 0.0547(12) 0.0850(15) 0.0553(11) -0.0067(11) -0.0148(9) -0.0068(11)
    C11 0.0571(16) 0.0441(14) 0.0429(13) -0.0133(12) -0.0019(12) -0.0056(11)
    N2 0.0813(19) 0.0509(14) 0.0591(15) -0.0116(13) -0.0060(13) -0.0140(12)
    C1 0.0511(15) 0.0463(14) 0.0435(13) -0.0087(12) 0.0095(11) -0.0146(11)
    C13 0.0566(16) 0.0595(17) 0.0472(14) -0.0088(13) -0.0096(12) -0.0203(13)
    C6 0.0566(16) 0.0517(16) 0.0551(15) -0.0155(13) 0.0029(13) -0.0184(13)
    C12 0.0561(16) 0.0596(17) 0.0482(14) -0.0218(14) 0.0053(12) -0.0149(13)
    C14 0.078(2) 0.0509(17) 0.0508(15) -0.0255(16) 0.0011(14) -0.0056(13)
    C2 0.0673(19) 0.0558(18) 0.0628(18) -0.0001(15) 0.0048(15) -0.0088(14)
    C5 0.070(2) 0.070(2) 0.077(2) -0.0312(17) 0.0105(16) -0.0290(17)
    C9 0.079(2) 0.093(2) 0.0399(15) -0.0443(19) 0.0005(14) -0.0004(15)
    C3 0.105(3) 0.0411(16) 0.081(2) -0.0057(18) 0.025(2) -0.0101(15)
    C4 0.098(3) 0.060(2) 0.084(2) -0.0356(19) 0.033(2) -0.0315(18)
    C7 0.066(2) 0.068(2) 0.086(2) -0.0170(17) -0.0195(17) -0.0029(17)
    C8 0.110(3) 0.118(3) 0.089(3) -0.050(3) -0.042(3) 0.047(3)
_geom_special_details
;
All e.s.d.'s (except the e.s.d. in the dihedral angle between two l.s. planes)
are estimated using the full covariance matrix. The cell e.s.d.'s are taken
into account individually in the estimation of e.s.d.'s in distances, angles
and torsion angles; correlations between e.s.d.'s in cell parameters are only
used when they are defined by crystal symmetry. An approximate (isotropic)
treatment of cell e.s.d.'s is used for estimating e.s.d.'s involving l.s.
planes.
;
loop_
    _geom_bond_atom_site_label_1
    _geom_bond_atom_site_label_2
    _geom_bond_site_symmetry_2
    _geom_bond_distance
    _geom_bond_publ_flag
    O1 S . 1.428(2) ?
    S O2 . 1.423(2) ?
    S O1 1 1.428(2) ?
    S N1 . 1.644(2) ?
    S C10 . 1.756(3) ?
    Cl1 C13 . 1.723(3) ?
    C10 C14 . 1.376(4) ?
    C10 C11 . 1.383(3) ?
    N1 C1 . 1.443(3) ?
    N1 C9 . 1.484(3) ?
    C11 C12 . 1.358(4) ?
    C11 H11 . 0.9300 ?
    N2 C13 . 1.314(4) ?
    N2 C14 . 1.325(4) ?
    C1 C2 . 1.386(4) ?
    C1 C6 . 1.387(4) ?
    C13 C12 . 1.378(4) ?
    C6 C5 . 1.385(4) ?
    C6 C7 . 1.492(4) ?
    C12 H12 . 0.9300 ?
    C14 H14 . 0.9300 ?
    C2 C3 . 1.378(5) ?
    C2 H2 . 0.9300 ?
    C5 C4 . 1.374(5) ?
    C5 H5 . 0.9300 ?
    C9 C8 . 1.430(5) ?
    C9 H9A . 0.9700 ?
    C9 H9B . 0.9700 ?
    C3 C4 . 1.362(5) ?
    C3 H3 . 0.9300 ?
    C4 H4 . 0.9300 ?
    C7 C8 . 1.437(5) ?
    C7 H7A . 0.9700 ?
    C8 H8A . 0.9700 ?
loop_
    _geom_angle_atom_site_label_1
    _geom_angle_atom_site_label_2
    _geom_angle_atom_site_label_3
    _geom_angle_site_symmetry_1
    _geom_angle_site_symmetry_3
    _geom_angle
    _geom_angle_publ_flag
    O2 S O1 . . 120.12(13) ?
    O2 S N1 . . 108.30(13) ?
    O1 S N1 . . 106.51(12) ?
    O2 S C10 . . 106.62(12) ?
    O1 S C10 . . 107.97(14) ?
    N1 S C10 . . 106.63(12) ?
    C14 C10 C11 . . 118.8(3) ?
    C14 C10 S . . 120.6(2) ?
    C11 C10 S . . 120.6(2) ?
    C1 N1 C9 . . 115.2(2) ?
    C1 N1 S . . 117.64(16) ?
    C9 N1 S . . 117.2(2) ?
    C12 C11 C10 . . 118.9(3) ?
    C12 C11 H11 . . 120.6 ?
    C10 C11 H11 . . 120.6 ?
    C13 N2 C14 . . 116.3(2) ?
    C2 C1 C6 . . 120.7(3) ?
    C2 C1 N1 . . 120.4(3) ?
    C6 C1 N1 . . 118.8(2) ?
    N2 C13 C12 . . 125.4(3) ?
    N2 C13 Cl1 . . 115.3(2) ?
    C12 C13 Cl1 . . 119.2(2) ?
    C5 C6 C1 . . 117.8(3) ?
    C5 C6 C7 . . 120.7(3) ?
    C1 C6 C7 . . 121.5(2) ?
    C11 C12 C13 . . 117.4(3) ?
    C11 C12 H12 . . 121.3 ?
    C13 C12 H12 . . 121.3 ?
    N2 C14 C10 . . 123.1(3) ?
    N2 C14 H14 . . 118.4 ?
    C10 C14 H14 . . 118.4 ?
    C3 C2 C1 . . 119.5(3) ?
    C3 C2 H2 . . 120.2 ?
    C1 C2 H2 . . 120.2 ?
    C4 C5 C6 . . 121.9(3) ?
    C4 C5 H5 . . 119.1 ?
    C6 C5 H5 . . 119.1 ?
    C8 C9 N1 . . 113.3(3) ?
    C8 C9 H9A . . 108.9 ?
    N1 C9 H9A . . 108.9 ?
    C8 C9 H9B . . 108.9 ?
    N1 C9 H9B . . 108.9 ?
    H9A C9 H9B . . 107.7 ?
    C4 C3 C2 . . 120.7(3) ?
    C4 C3 H3 . . 119.6 ?
    C2 C3 H3 . . 119.6 ?
    C3 C4 C5 . . 119.4(3) ?
    C3 C4 H4 . . 120.3 ?
    C5 C4 H4 . . 120.3 ?
    C8 C7 C6 . . 116.5(3) ?
    C8 C7 H7A . . 108.2 ?
    C6 C7 H7A . . 108.2 ?
    C8 C7 H7B . . 108.2 ?
    C6 C7 H7B . . 108.2 ?
    H7A C7 H7B . . 107.3 ?
    C9 C8 C7 . . 118.0(4) ?
    C9 C8 H8A . . 107.8 ?
    C7 C8 H8A . . 107.8 ?
    C9 C8 H8B . . 107.8 ?
    C7 C8 H8B . . 107.8 ?
    H8A C8 H8B . . 107.1 ?
loop_
    _geom_torsion_atom_site_label_1
    _geom_torsion_atom_site_label_2
    _geom_torsion_atom_site_label_3
    _geom_torsion_atom_site_label_4
    _geom_torsion_site_symmetry_1
    _geom_torsion_site_symmetry_2
    _geom_torsion_site_symmetry_3
    _geom_torsion_site_symmetry_4
    _geom_torsion
    _geom_torsion_publ_flag
    O2 S C10 C14 1 . . . -145.4(2) ?
    O2 S C10 C14 . . . . -145.4(2) ?
    O1 S C10 C14 1 . . . -15.0(3) ?
    O1 S C10 C14 . . . . -15.0(3) ?
    O1 S C10 C14 1 . . . -15.0(3) ?
    N1 S C10 C14 . . . . 99.1(2) ?
    O2 S C10 C11 1 . . . 37.0(2) ?
    O2 S C10 C11 . . . . 37.0(2) ?
    O1 S C10 C11 1 . . . 167.3(2) ?
    O1 S C10 C11 . . . . 167.3(2) ?
    O1 S C10 C11 1 . . . 167.3(2) ?
    N1 S C10 C11 . . . . -78.6(2) ?
    O2 S N1 C1 1 . . . -54.9(2) ?
    O2 S N1 C1 . . . . -54.9(2) ?
    O1 S N1 C1 1 . . . 174.7(2) ?
    O1 S N1 C1 . . . . 174.7(2) ?
    O1 S N1 C1 1 . . . 174.7(2) ?
    C10 S N1 C1 . . . . 59.5(2) ?
    O2 S N1 C9 1 . . . 161.0(2) ?
    O2 S N1 C9 . . . . 161.0(2) ?
    O1 S N1 C9 1 . . . 30.5(2) ?
    O1 S N1 C9 . . . . 30.5(2) ?
    O1 S N1 C9 1 . . . 30.5(2) ?
    C10 S N1 C9 . . . . -84.6(2) ?
    C14 C10 C11 C12 . . . . -1.6(4) ?
    S C10 C11 C12 . . . . 176.12(19) ?
    C9 N1 C1 C2 . . . . -152.4(3) ?
    S N1 C1 C2 . . . . 62.8(3) ?
    C9 N1 C1 C6 . . . . 27.0(4) ?
    S N1 C1 C6 . . . . -117.9(2) ?
    C14 N2 C13 C12 . . . . -1.0(4) ?
    C14 N2 C13 Cl1 . . . . 179.2(2) ?
    C2 C1 C6 C5 . . . . -1.8(4) ?
    N1 C1 C6 C5 . . . . 178.8(2) ?
    C2 C1 C6 C7 . . . . 175.7(3) ?
    N1 C1 C6 C7 . . . . -3.7(4) ?
    C10 C11 C12 C13 . . . . 0.4(4) ?
    N2 C13 C12 C11 . . . . 0.9(4) ?
    Cl1 C13 C12 C11 . . . . -179.2(2) ?
    C13 N2 C14 C10 . . . . -0.3(4) ?
    C11 C10 C14 N2 . . . . 1.5(4) ?
    S C10 C14 N2 . . . . -176.1(2) ?
    C6 C1 C2 C3 . . . . 3.1(4) ?
    N1 C1 C2 C3 . . . . -177.6(3) ?
    C1 C6 C5 C4 . . . . -0.3(5) ?
    C7 C6 C5 C4 . . . . -177.8(3) ?
    C1 N1 C9 C8 . . . . -46.6(5) ?
    S N1 C9 C8 . . . . 98.4(4) ?
    C1 C2 C3 C4 . . . . -2.3(5) ?
    C2 C3 C4 C5 . . . . 0.2(5) ?
    C6 C5 C4 C3 . . . . 1.1(5) ?
    C5 C6 C7 C8 . . . . 177.1(4) ?
    C1 C6 C7 C8 . . . . -0.3(6) ?
    N1 C9 C8 C7 . . . . 43.5(6) ?
    C6 C7 C8 C9 . . . . -20.5(7) ?
loop_
    _geom_hbond_atom_site_label_D
    _geom_hbond_atom_site_label_H
    _geom_hbond_atom_site_label_A
    _geom_hbond_site_symmetry_A
    _geom_hbond_distance_DH
    _geom_hbond_distance_HA
    _geom_hbond_distance_DA
    _geom_hbond_angle_DHA
    C11 H11 O2 2_665 0.93 2.60 3.309(3) 134.0
    C7 H7A O1 1_655 0.97 2.66 3.586(5) 160.1
_shelx_hkl_file
;
  -1   0   0  132.35    6.87
  -1   0   0  105.65    7.70
   1   0   0  107.93    7.70
   1   0   0  137.69    6.87
  -2   0   0   41.76    2.68
  -2   0   0   39.80    2.40
   2   0   0   43.31    2.68
  -3   0   0    6.93    0.51
  -3   0   0    7.24    0.47
   3   0   0    7.11    0.51
   3   0   0    6.81    0.45
   3   0   0    7.52    0.46
  -4   0   0    7.24    0.53
  -4   0   0    7.12    0.51
   4   0   0    7.26    0.53
   4   0   0    7.09    0.47
   4   0   0    7.24    0.47
  -5   0   0    0.10    0.10
  -5   0   0   -0.04    0.10
   5   0   0    0.04    0.09
   5   0   0    0.11    0.05
   5   0   0    0.11    0.06
  -6   0   0    9.50    0.70
  -6   0   0    8.93    0.66
   6   0   0    8.33    0.61
   6   0   0    9.69    0.62
  -7   0   0   -0.11    0.19
   7   0   0    0.13    0.08
   7   0   0    0.44    0.11
  -8   0   0    0.35    0.23
   8   0   0    0.56    0.12
   8  -1   0    2.18    0.22
  -8   1   0    2.23    0.37
   7  -1   0    0.16    0.08
   7  -1   0    0.07    0.07
  -7   1   0    0.02    0.19
   6  -1   0    0.94    0.12
   6  -1   0    0.92    0.12
  -6   1   0    1.05    0.23
  -6   1   0    1.14    0.20
   5  -1   0    0.08    0.04
   5  -1   0   -0.02    0.09
   5  -1   0    0.14    0.04
  -5   1   0    0.06    0.10
  -5   1   0   -0.02    0.12
   4  -1   0    2.51    0.23
  -4   1   0    2.20    0.25
  -4   1   0    2.36    0.23
   3  -1   0   61.34    3.90
  -3   1   0   62.03    3.91
  -3   1   0   58.27    3.50
   2  -1   0  338.59   20.68
  -2   1   0  309.92   20.68
  -2   1   0  326.02   18.45
   1  -1   0  118.67    7.50
  -1   1   0  116.64    6.69
   0  -1   0    0.85    0.07
   0  -1   0    0.98    0.07
   0  -1   0    0.90    0.07
   0  -1   0    0.74    0.07
   0   1   0    1.12    0.07
   0   1   0    0.76    0.07
   0   1   0    1.06    0.08
  -1  -1   0   82.28    5.10
  -1  -1   0   82.64    4.67
  -1  -1   0   84.15    5.24
  -1  -1   0   82.74    4.79
  -1  -1   0   72.80    4.79
  -1  -1   0   73.97    5.10
   1   1   0   85.03    4.67
   1   1   0   85.66    4.79
   1   1   0   85.98    4.79
   1   1   0   82.92    5.10
   1   1   0   82.26    5.11
  -2  -1   0    8.48    0.50
  -2  -1   0    7.32    0.49
  -2  -1   0    7.38    0.53
  -2  -1   0    7.72    0.48
   2   1   0    7.72    0.50
   2   1   0    7.73    0.46
   2   1   0    7.36    0.53
   2   1   0    7.59    0.50
  -3  -1   0    1.11    0.15
   3   1   0    1.68    0.13
   3   1   0    1.38    0.13
   3   1   0    1.38    0.15
  -4  -1   0   49.42    2.69
  -4  -1   0   40.22    2.98
   4   1   0   43.46    2.88
   4   1   0   48.74    2.88
   4   1   0   47.58    2.98
  -5  -1   0    0.09    0.12
  -5  -1   0    0.30    0.11
   5   1   0    0.21    0.11
   5   1   0    0.13    0.07
   5   1   0    0.14    0.08
  -6  -1   0   -0.16    0.11
  -6  -1   0   -0.24    0.14
   6   1   0    0.17    0.08
   6   1   0    0.09    0.08
  -7  -1   0    0.13    0.20
  -7  -1   0    0.24    0.15
   7   1   0    0.10    0.10
   7   1   0    0.14    0.10
  -8  -1   0    0.02    0.20
   8   1   0    0.20    0.12
   7  -2   0    0.28    0.07
   7  -2   0    0.39    0.08
  -7   2   0    0.23    0.18
  -6   2   0    0.03    0.17
   5  -2   0    1.25    0.21
  -5   2   0    1.80    0.26
   4  -2   0   18.23    1.27
  -4   2   0   19.57    1.17
   3  -2   0   21.42    1.56
  -3   2   0   26.17    1.43
   2  -2   0    9.37    0.64
  -2   2   0    9.18    0.58
   1  -2   0   23.71    1.54
   1  -2   0   25.51    1.54
   0  -2   0   36.42    2.16
   0  -2   0   37.42    2.22
   0  -2   0   36.51    2.08
   0  -2   0   35.77    2.08
   0   2   0   35.71    2.08
   0   2   0   30.94    2.15
   0   2   0   35.06    2.22
   0   2   0   34.67    2.08
  -1  -2   0  311.47   17.86
  -1  -2   0  297.10   16.77
  -1  -2   0  257.64   17.86
   1   2   0  302.24   16.77
   1   2   0  274.75   17.86
   1   2   0  293.47   17.39
   1   2   0  255.26   16.76
   1   2   0  309.11   17.86
  -2  -2   0  162.72    9.91
  -2  -2   0  151.14    9.05
  -2  -2   0  162.20    9.65
  -2  -2   0  156.77    8.83
  -2  -2   0  141.86    9.65
   2   2   0  162.49    9.66
   2   2   0  158.44    9.06
   2   2   0  145.82    9.65
  -3  -2   0    5.83    0.38
  -3  -2   0    5.57    0.42
  -3  -2   0    5.36    0.38
   3   2   0    5.47    0.36
   3   2   0    5.23    0.39
   3   2   0    5.66    0.40
  -4  -2   0   18.49    1.22
  -4  -2   0   17.38    1.09
   4   2   0   18.15    1.16
   4   2   0   18.61    1.21
   4   2   0   16.57    1.16
  -5  -2   0    4.22    0.38
  -5  -2   0    3.78    0.36
   5   2   0    4.39    0.34
   5   2   0    4.34    0.34
  -6  -2   0    0.80    0.19
  -6  -2   0    0.71    0.22
   6   2   0    0.71    0.15
   6   2   0    0.41    0.13
  -7  -2   0    0.07    0.14
  -7  -2   0   -0.10    0.14
   7   2   0    0.01    0.09
  -8  -2   0   -0.15    0.20
   8   2   0   -0.05    0.12
  -7   3   0    0.98    0.26
  -6   3   0    6.80    0.56
  -5   3   0    1.85    0.28
   4  -3   0   22.03    1.51
  -4   3   0   22.78    1.38
   3  -3   0   26.21    1.68
   3  -3   0   25.90    1.58
   3  -3   0   23.76    1.58
  -3   3   0   25.33    1.52
   2  -3   0    2.51    0.18
   2  -3   0    2.20    0.23
   1  -3   0    0.53    0.07
   1  -3   0    0.70    0.08
   1  -3   0    0.52    0.08
  -1   3   0    0.56    0.06
  -1   3   0    0.60    0.06
   0  -3   0  191.24   11.81
   0  -3   0  171.72   11.80
   0  -3   0  172.19   11.48
   0  -3   0  214.57   11.08
   0   3   0  193.99   11.48
   0   3   0  194.44   11.80
   0   3   0  202.68   11.80
   0   3   0  200.88   11.08
   0   3   0  167.31   11.07
  -1  -3   0    8.81    0.63
  -1  -3   0    9.90    0.59
  -1  -3   0    9.32    0.59
  -1  -3   0    9.59    0.61
  -1  -3   0    9.08    0.63
   1   3   0    9.06    0.59
   1   3   0    8.91    0.63
   1   3   0    9.28    0.59
   1   3   0   10.14    0.61
   1   3   0    9.59    0.64
  -2  -3   0  106.03    6.69
  -2  -3   0   99.05    6.11
  -2  -3   0  109.97    6.28
   2   3   0  104.65    6.51
   2   3   0  112.10    6.28
   2   3   0  105.61    6.70
   2   3   0  112.98    6.70
  -3  -3   0    5.26    0.37
  -3  -3   0    4.61    0.43
  -3  -3   0    5.19    0.40
  -3  -3   0    5.35    0.36
  -3  -3   0    5.76    0.36
   3   3   0    6.01    0.41
   3   3   0    5.69    0.42
   3   3   0    6.10    0.38
  -4  -3   0   16.63    1.03
  -4  -3   0   15.34    1.09
  -4  -3   0   15.36    0.97
   4   3   0   16.53    1.06
   4   3   0   15.16    1.05
  -5  -3   0    6.71    0.53
  -5  -3   0    6.11    0.46
   5   3   0    7.18    0.49
   5   3   0    5.16    0.47
  -6  -3   0    0.25    0.17
  -6  -3   0    0.25    0.17
   6   3   0    0.04    0.13
   6   3   0    0.03    0.14
  -7  -3   0    1.71    0.27
  -7  -3   0    1.27    0.25
   7   3   0    1.14    0.21
  -8  -3   0    2.49    0.37
   8   3   0    3.70    0.36
   6  -4   0    1.08    0.11
   5  -4   0    1.07    0.11
   4  -4   0   19.27    1.31
   4  -4   0   18.41    1.20
   3  -4   0   10.97    0.83
   3  -4   0   11.97    0.77
   3  -4   0   12.09    0.77
   2  -4   0   18.15    1.12
   2  -4   0   16.46    1.12
   1  -4   0   23.19    1.45
   1  -4   0   21.89    1.45
   1  -4   0   22.51    1.39
  -1   4   0   22.52    1.43
   0  -4   0   96.58    5.69
   0  -4   0  100.00    6.07
   0  -4   0  103.86    5.90
   0   4   0   92.43    6.06
   0   4   0   89.82    5.88
   0   4   0  100.37    5.69
   0   4   0  103.53    5.69
   0   4   0   90.20    6.06
  -1  -4   0    0.40    0.10
  -1  -4   0    0.28    0.09
  -1  -4   0    0.38    0.08
  -1  -4   0    0.19    0.06
   1   4   0    0.22    0.08
   1   4   0    0.33    0.09
   1   4   0    0.26    0.07
   1   4   0    0.21    0.07
   1   4   0    0.26    0.07
  -2  -4   0   71.53    4.58
  -2  -4   0   77.76    4.58
  -2  -4   0   62.24    4.28
  -2  -4   0   66.92    4.29
   2   4   0   78.22    4.30
   2   4   0   67.49    4.58
   2   4   0   79.74    4.60
   2   4   0   69.09    4.45
   2   4   0   83.58    4.31
  -3  -4   0   61.49    3.94
  -3  -4   0   61.41    3.58
  -3  -4   0   59.52    3.58
  -3  -4   0   59.38    3.49
  -3  -4   0   58.93    3.83
   3   4   0   60.66    3.59
   3   4   0   59.53    3.71
   3   4   0   63.10    3.84
   3   4   0   61.84    3.84
  -4  -4   0    7.70    0.56
  -4  -4   0    6.34    0.47
  -4  -4   0    7.10    0.45
  -4  -4   0    7.15    0.51
  -4  -4   0    7.29    0.46
   4   4   0    6.25    0.52
   4   4   0    6.52    0.47
   4   4   0    7.54    0.53
  -5  -4   0    0.22    0.12
  -5  -4   0    0.13    0.17
   5   4   0    0.09    0.12
   5   4   0    0.09    0.13
  -6  -4   0   46.95    2.97
  -6  -4   0   43.19    2.63
   6   4   0   42.84    2.86
  -7  -4   0    0.54    0.20
  -7  -4   0    0.00    0.17
   7   4   0    0.12    0.14
  -8  -4   0    0.48    0.21
   8   4   0    0.14    0.14
   6  -5   0    0.07    0.08
   6  -5   0    0.09    0.07
   5  -5   0    1.16    0.15
   5  -5   0    1.24    0.15
   4  -5   0    4.55    0.38
   4  -5   0    5.43    0.38
   3  -5   0    4.01    0.37
   3  -5   0    5.32    0.45
   3  -5   0    5.57    0.39
   2  -5   0   24.75    1.58
   2  -5   0   24.12    1.58
   1  -5   0    7.26    0.56
   1  -5   0    8.12    0.53
   1  -5   0    8.91    0.58
   0  -5   0    8.81    0.53
   0  -5   0    7.37    0.53
   0  -5   0    8.23    0.57
   0   5   0    7.25    0.56
   0   5   0    8.32    0.51
   0   5   0    8.03    0.51
  -1  -5   0   13.65    0.80
  -1  -5   0   12.51    0.86
  -1  -5   0   12.15    0.86
  -1  -5   0   12.46    0.82
   1   5   0   12.15    0.86
   1   5   0   12.75    0.86
   1   5   0   13.98    0.82
   1   5   0   11.20    0.79
  -2  -5   0   37.86    2.17
  -2  -5   0   38.50    2.17
  -2  -5   0   38.25    2.32
  -2  -5   0   38.43    2.32
   2   5   0   36.33    2.32
   2   5   0   30.54    2.16
   2   5   0   36.12    2.16
   2   5   0   36.20    2.32
   2   5   0   32.58    2.23
  -3  -5   0    0.49    0.09
  -3  -5   0    0.42    0.13
  -3  -5   0    0.20    0.11
  -3  -5   0    0.22    0.08
  -3  -5   0    0.41    0.11
   3   5   0    0.22    0.09
   3   5   0    0.12    0.11
   3   5   0    0.20    0.09
   3   5   0    0.24    0.12
  -4  -5   0   16.36    1.07
  -4  -5   0   17.69    1.16
  -4  -5   0   17.30    1.05
  -4  -5   0   17.68    1.06
  -4  -5   0   17.48    1.21
   4   5   0   18.31    1.18
   4   5   0   18.47    1.09
   4   5   0   14.71    1.17
   4   5   0   16.78    1.12
  -5  -5   0   13.78    0.82
  -5  -5   0   13.31    0.85
  -5  -5   0   12.75    0.81
  -5  -5   0   13.19    0.99
  -5  -5   0   13.75    0.92
   5   5   0   12.88    0.95
   5   5   0   12.75    0.94
  -6  -5   0    0.26    0.16
  -6  -5   0    0.24    0.18
   6   5   0    0.42    0.17
  -7  -5   0   -0.08    0.16
  -7  -5   0    0.01    0.14
   7   5   0    0.04    0.13
  -8  -5   0    0.80    0.24
   8   5   0    0.69    0.21
   6  -6   0    1.52    0.18
   5  -6   0    0.12    0.12
   5  -6   0    0.21    0.11
   4  -6   0    0.03    0.08
   4  -6   0    0.15    0.10
   3  -6   0   14.80    0.95
   3  -6   0   13.16    0.94
   2  -6   0    0.08    0.10
   2  -6   0   -0.02    0.09
   2  -6   0    0.22    0.07
   1  -6   0    0.85    0.15
   1  -6   0    1.17    0.14
   1  -6   0    1.46    0.19
   0  -6   0    0.28    0.10
   0  -6   0    0.43    0.12
   0  -6   0    0.49    0.10
   0   6   0    0.44    0.08
   0   6   0    0.38    0.08
   0   6   0    0.42    0.11
  -1  -6   0    0.84    0.16
  -1  -6   0    1.10    0.16
  -1  -6   0    1.08    0.17
   1   6   0    1.00    0.14
   1   6   0    0.90    0.13
   1   6   0    1.09    0.15
   1   6   0    0.98    0.16
  -2  -6   0   55.13    3.18
  -2  -6   0   54.48    3.40
  -2  -6   0   54.98    3.40
  -2  -6   0   51.65    3.17
   2   6   0   54.71    3.29
   2   6   0   48.86    3.17
   2   6   0   52.92    3.17
   2   6   0   53.08    3.40
  -3  -6   0   19.12    1.34
  -3  -6   0   19.39    1.25
  -3  -6   0   19.01    1.20
   3   6   0   20.71    1.26
   3   6   0   19.63    1.35
   3   6   0   20.09    1.29
   3   6   0   22.68    1.37
  -4  -6   0   -0.15    0.08
  -4  -6   0    0.11    0.09
  -4  -6   0   -0.22    0.11
   4   6   0   -0.07    0.11
   4   6   0    0.00    0.09
   4   6   0   -0.27    0.08
   4   6   0   -0.29    0.10
  -5  -6   0    4.07    0.35
  -5  -6   0    4.20    0.44
  -5  -6   0    4.11    0.31
  -5  -6   0    3.75    0.32
   5   6   0    3.97    0.36
   5   6   0    3.89    0.41
  -6  -6   0    1.23    0.26
  -6  -6   0    1.14    0.21
   6   6   0    1.05    0.23
   6   6   0    1.02    0.20
  -7  -6   0    0.71    0.20
  -7  -6   0    0.86    0.27
   7   6   0    0.85    0.18
   7   6   0    0.54    0.20
  -8  -6   0    0.16    0.20
  -8  -6   0    0.18    0.21
   8   6   0    0.37    0.21
   5  -7   0    0.34    0.13
   4  -7   0   -0.07    0.11
   3  -7   0    0.27    0.12
   3  -7   0    0.36    0.12
   2  -7   0    0.25    0.13
   2  -7   0    0.38    0.15
   1  -7   0    0.11    0.10
   1  -7   0    0.10    0.12
   1  -7   0    0.18    0.12
   0  -7   0   20.13    1.44
   0  -7   0   22.10    1.56
   0  -7   0   27.49    1.59
   0   7   0   23.31    1.43
   0   7   0   24.35    1.43
   0   7   0   24.15    1.55
  -1  -7   0   14.66    1.01
  -1  -7   0   15.38    0.94
  -1  -7   0   14.45    1.00
   1   7   0   14.67    0.92
   1   7   0   12.91    0.93
   1   7   0   14.12    0.91
  -2  -7   0    8.38    0.59
  -2  -7   0    7.97    0.63
   2   7   0    7.75    0.58
   2   7   0    9.21    0.65
   2   7   0    8.10    0.58
   2   7   0    8.30    0.59
  -3  -7   0    0.25    0.10
  -3  -7   0    0.38    0.10
  -3  -7   0    0.38    0.13
  -3  -7   0    0.17    0.14
   3   7   0    0.48    0.17
   3   7   0    0.29    0.12
   3   7   0    0.26    0.12
  -4  -7   0    2.19    0.24
  -4  -7   0    2.02    0.21
  -4  -7   0    1.63    0.28
  -4  -7   0    1.74    0.27
  -4  -7   0    1.88    0.23
   4   7   0    1.83    0.23
   4   7   0    1.70    0.23
   4   7   0    1.80    0.26
  -5  -7   0    3.34    0.30
  -5  -7   0    3.26    0.39
  -5  -7   0    3.32    0.30
  -5  -7   0    3.17    0.30
   5   7   0    3.41    0.34
   5   7   0    3.23    0.39
  -6  -7   0    6.00    0.45
  -6  -7   0    5.75    0.57
  -6  -7   0    5.31    0.39
  -6  -7   0    5.07    0.40
   6   7   0    5.36    0.47
   6   7   0    5.63    0.54
  -7  -7   0    0.04    0.17
  -7  -7   0   -0.06    0.14
   7   7   0   -0.21    0.15
   7   7   0   -0.02    0.13
   5  -8   0    0.00    0.13
   4  -8   0   -0.18    0.10
   3  -8   0   -0.04    0.12
   2  -8   0    6.50    0.54
   1  -8   0   10.44    0.79
   0  -8   0    0.67    0.18
   0   8   0    0.41    0.10
   0   8   0    0.43    0.10
  -1  -8   0    4.28    0.38
  -1  -8   0    5.10    0.44
  -1  -8   0    4.70    0.43
   1   8   0    4.25    0.35
   1   8   0    3.98    0.35
   1   8   0    4.40    0.36
  -2  -8   0   29.45    1.91
  -2  -8   0   32.27    2.06
   2   8   0   33.68    2.06
   2   8   0   29.49    1.96
   2   8   0   30.40    1.91
  -3  -8   0    9.40    0.58
  -3  -8   0    8.90    0.71
  -3  -8   0    8.12    0.63
   3   8   0    8.06    0.64
   3   8   0    8.96    0.65
   3   8   0    9.17    0.72
  -4  -8   0    0.15    0.12
  -4  -8   0    0.54    0.19
  -4  -8   0    0.66    0.14
   4   8   0    0.30    0.15
   4   8   0    0.62    0.21
   4   8   0    0.70    0.18
  -5  -8   0    0.60    0.15
  -5  -8   0    0.39    0.13
  -5  -8   0    0.31    0.19
   5   8   0    0.76    0.17
   5   8   0    0.70    0.21
  -6  -8   0    0.20    0.11
  -6  -8   0    0.48    0.16
  -6  -8   0    0.67    0.24
   6   8   0    0.41    0.18
   6   8   0    0.32    0.16
  -7  -8   0    0.02    0.13
  -7  -8   0   -0.31    0.17
   7   8   0   -0.05    0.17
   7   8   0   -0.08    0.15
   4  -9   0   -0.13    0.11
   3  -9   0    2.13    0.29
   2  -9   0    0.79    0.20
   1  -9   0    1.34    0.25
   0  -9   0    0.14    0.17
   0   9   0    0.25    0.10
   0   9   0   -0.04    0.08
  -1  -9   0    0.61    0.20
   1   9   0    0.53    0.14
  -2  -9   0   -0.15    0.12
  -2  -9   0   -0.02    0.15
   2   9   0    0.09    0.12
   2   9   0    0.22    0.14
  -3  -9   0    0.70    0.17
   3   9   0    0.96    0.20
   3   9   0    1.08    0.20
  -4  -9   0    0.76    0.23
  -4  -9   0    1.24    0.17
  -4  -9   0    0.82    0.18
   4   9   0    0.79    0.18
   4   9   0    1.15    0.23
  -5  -9   0   -0.10    0.16
  -5  -9   0    0.05    0.10
   5   9   0   -0.01    0.13
   5   9   0    0.13    0.17
  -6  -9   0    0.89    0.18
  -6  -9   0    1.56    0.33
   6   9   0    1.59    0.31
  -7  -9   0    0.58    0.13
  -7  -9   0    0.75    0.14
   7   9   0    0.69    0.26
   3 -10   0    0.13    0.15
   2 -10   0    0.12    0.17
   1 -10   0    0.12    0.17
   0 -10   0    1.52    0.27
   0  10   0    1.54    0.17
   0  10   0    0.88    0.14
  -1 -10   0   -0.36    0.15
   1  10   0   -0.20    0.08
  -2 -10   0    0.70    0.21
   2  10   0    0.45    0.14
   2  10   0    0.65    0.17
  -3 -10   0    5.76    0.51
   3  10   0    6.74    0.53
   3  10   0    6.34    0.52
  -4 -10   0    0.28    0.15
  -4 -10   0    0.27    0.18
   4  10   0    0.31    0.18
   4  10   0    0.07    0.13
  -5 -10   0    0.31    0.21
  -5 -10   0    0.33    0.15
  -6 -10   0   -0.13    0.09
   2 -11   0   -0.07    0.15
   1 -11   0    0.45    0.21
   0 -11   0    0.17    0.18
   0  11   0   -0.04    0.07
   0  11   0    0.05    0.07
  -1 -11   0   -0.04    0.16
   1  11   0   -0.12    0.09
   2  11   0    0.45    0.13
   2  11   0    0.19    0.13
   3  11   0    0.09    0.14
   3  11   0    0.28    0.13
  -4 -11   0    0.93    0.21
  -5 -11   0    0.05    0.14
   0 -12   0    0.28    0.23
   1  12   0   -0.08    0.09
   2  12   0   -0.16    0.09
   3  12   0    0.08    0.14
   2  12  -1    0.16    0.11
   1  12  -1    0.24    0.12
  -5 -11   1    1.10    0.22
   3  11  -1    0.06    0.15
   3  11  -1    0.33    0.13
   2  11  -1    0.87    0.16
   2  11  -1    0.64    0.17
   1  11  -1    0.28    0.12
  -1 -11   1    0.26    0.20
   0  11  -1    0.11    0.07
   0  11  -1    0.10    0.06
   0 -11   1    0.07    0.19
   1 -11   1    0.31    0.21
  -6 -10   1    0.12    0.13
  -5 -10   1    0.43    0.16
   4  10  -1   -0.05    0.13
  -4 -10   1    0.29    0.23
  -4 -10   1   -0.03    0.12
   3  10  -1    0.16    0.14
   3  10  -1    0.18    0.13
  -3 -10   1   -0.21    0.16
   2  10  -1    0.52    0.16
   2  10  -1    0.44    0.14
  -2 -10   1    0.65    0.23
   1  10  -1    0.29    0.12
  -1 -10   1    0.02    0.18
   0  10  -1    0.07    0.07
   0  10  -1    0.02    0.07
   0 -10   1    0.11    0.20
   1 -10   1    0.46    0.21
   2 -10   1    0.06    0.18
   3 -10   1    0.20    0.18
  -6  -9   1    0.19    0.13
   5   9  -1   -0.30    0.12
  -5  -9   1   -0.24    0.14
  -5  -9   1   -0.18    0.09
   4   9  -1    0.52    0.18
   4   9  -1    0.59    0.17
  -4  -9   1    0.69    0.23
  -4  -9   1    0.48    0.16
   3   9  -1    1.85    0.26
   3   9  -1    2.03    0.28
  -3  -9   1    3.17    0.37
  -3  -9   1    2.00    0.27
   2   9  -1    7.46    0.56
   2   9  -1    7.47    0.56
  -2  -9   1    6.65    0.63
   1   9  -1    0.54    0.15
   1   9  -1    0.85    0.14
  -1  -9   1    0.68    0.23
   0   9  -1   -0.09    0.07
   0   9  -1   -0.07    0.06
   0  -9   1    0.09    0.16
   1  -9   1    3.49    0.40
   2  -9   1    0.99    0.21
   3  -9   1    0.26    0.16
   4  -9   1   -0.06    0.13
   7   8  -1    0.24    0.21
  -7  -8   1    0.21    0.10
  -7  -8   1    0.27    0.08
   6   8  -1    2.54    0.37
   6   8  -1    2.39    0.31
  -6  -8   1    2.57    0.38
  -6  -8   1    1.51    0.23
   5   8  -1    1.64    0.25
   5   8  -1    1.37    0.27
  -5  -8   1    1.94    0.34
  -5  -8   1    1.37    0.21
   4   8  -1    2.57    0.36
   4   8  -1    2.49    0.30
   4   8  -1    2.58    0.31
  -4  -8   1    2.59    0.37
  -4  -8   1    2.27    0.28
  -4  -8   1    2.72    0.23
   3   8  -1    0.74    0.21
   3   8  -1    0.78    0.18
   3   8  -1    0.38    0.15
  -3  -8   1    0.81    0.13
  -3  -8   1    0.75    0.22
  -3  -8   1    0.55    0.16
  -3  -8   1    0.68    0.21
   2   8  -1   26.58    1.65
   2   8  -1   22.25    1.51
   2   8  -1   21.57    1.54
  -2  -8   1   26.37    1.65
   1   8  -1    0.00    0.10
   1   8  -1    0.02    0.10
   1   8  -1   -0.18    0.09
  -1  -8   1    0.03    0.15
  -1  -8   1    0.19    0.13
   0   8  -1    9.37    0.61
   0   8  -1    9.00    0.61
   0  -8   1    9.13    0.72
   1  -8   1    0.34    0.16
   2  -8   1    0.09    0.12
   3  -8   1    0.22    0.14
   4  -8   1   -0.04    0.12
   7   7  -1    0.33    0.17
   7   7  -1    0.02    0.18
  -7  -7   1    0.27    0.16
  -7  -7   1    0.39    0.22
   6   7  -1    0.20    0.17
   6   7  -1    0.37    0.15
  -6  -7   1    0.25    0.11
  -6  -7   1    0.37    0.14
  -6  -7   1    0.39    0.11
  -6  -7   1    0.22    0.21
   5   7  -1    5.21    0.46
   5   7  -1    5.17    0.52
  -5  -7   1    6.24    0.56
  -5  -7   1    5.26    0.43
  -5  -7   1    5.65    0.42
   4   7  -1    2.39    0.30
   4   7  -1    2.89    0.31
   4   7  -1    3.25    0.36
  -4  -7   1    3.12    0.25
  -4  -7   1    3.06    0.36
  -4  -7   1    2.68    0.28
   3   7  -1   -0.05    0.10
   3   7  -1   -0.14    0.12
   3   7  -1   -0.05    0.11
  -3  -7   1    0.01    0.08
  -3  -7   1   -0.01    0.10
  -3  -7   1   -0.02    0.13
  -3  -7   1    0.06    0.14
   2   7  -1   13.97    0.92
   2   7  -1   14.85    0.98
   2   7  -1   13.47    0.90
   2   7  -1   14.07    0.89
  -2  -7   1   13.12    0.89
  -2  -7   1   11.90    0.96
   1   7  -1    0.64    0.13
   1   7  -1    0.65    0.12
   1   7  -1    0.63    0.13
  -1  -7   1    0.62    0.14
  -1  -7   1    0.71    0.17
  -1  -7   1    0.77    0.17
   0   7  -1    1.15    0.15
   0   7  -1    1.07    0.14
   0   7  -1    1.06    0.18
   0  -7   1    1.57    0.23
   0  -7   1    1.31    0.19
   0  -7   1    1.03    0.19
   1  -7   1   13.59    1.02
   1  -7   1   15.82    1.04
   2  -7   1    0.50    0.15
   2  -7   1    0.66    0.17
   3  -7   1    1.47    0.21
   4  -7   1    2.11    0.26
   5  -7   1   -0.27    0.09
   8   6  -1    0.25    0.18
  -8  -6   1    0.11    0.22
  -8  -6   1    0.29    0.18
   7   6  -1    0.44    0.17
   7   6  -1    0.15    0.13
  -7  -6   1    0.07    0.21
  -7  -6   1    0.25    0.15
   6   6  -1    0.84    0.22
   6   6  -1    0.34    0.15
  -6  -6   1    0.83    0.18
  -6  -6   1    0.56    0.22
  -6  -6   1    0.60    0.11
  -6  -6   1    0.73    0.10
   5   6  -1    4.68    0.44
   5   6  -1    3.27    0.37
  -5  -6   1    4.25    0.34
  -5  -6   1    4.36    0.33
  -5  -6   1    4.47    0.35
  -5  -6   1    4.70    0.47
   4   6  -1    2.78    0.29
   4   6  -1    3.10    0.31
   4   6  -1    2.49    0.34
   4   6  -1    3.77    0.36
  -4  -6   1    3.73    0.27
  -4  -6   1    3.95    0.39
  -4  -6   1    3.47    0.29
   3   6  -1    4.35    0.40
   3   6  -1    4.73    0.37
   3   6  -1    4.25    0.37
   3   6  -1    4.45    0.41
  -3  -6   1    4.03    0.41
  -3  -6   1    4.50    0.36
  -3  -6   1    4.33    0.40
  -3  -6   1    4.41    0.31
   2   6  -1   25.90    1.53
   2   6  -1   22.99    1.52
   2   6  -1   25.77    1.64
  -2  -6   1   24.95    1.64
  -2  -6   1   23.88    1.63
  -2  -6   1   25.86    1.53
  -2  -6   1   23.66    1.52
   1   6  -1    1.84    0.21
   1   6  -1    2.02    0.25
   1   6  -1    1.98    0.21
   1   6  -1    1.80    0.20
  -1  -6   1    2.25    0.25
  -1  -6   1    2.46    0.23
  -1  -6   1    2.42    0.25
   0   6  -1    0.36    0.08
   0   6  -1    0.39    0.11
   0   6  -1    0.42    0.08
   0  -6   1    0.43    0.10
   0  -6   1    0.30    0.11
   0  -6   1    0.29    0.12
  -1   6  -1    4.54    0.34
   1  -6   1    4.50    0.39
   1  -6   1    4.45    0.38
   2  -6   1   10.13    0.70
   2  -6   1    8.96    0.69
   3  -6   1    1.16    0.17
   3  -6   1    1.11    0.14
   3  -6   1    1.21    0.18
   4  -6   1    3.07    0.30
   4  -6   1    3.39    0.31
   5  -6   1    1.64    0.22
   5  -6   1    1.06    0.16
   6  -6   1   -0.17    0.09
   8   5  -1    0.14    0.15
  -8  -5   1    0.18    0.18
  -8  -5   1    0.14    0.18
   7   5  -1    0.68    0.21
  -7  -5   1    0.87    0.21
  -7  -5   1    0.93    0.26
   6   5  -1    7.90    0.71
  -6  -5   1   10.64    0.79
  -6  -5   1    8.97    0.64
   5   5  -1    5.09    0.47
  -5  -5   1    4.56    0.35
  -5  -5   1    5.20    0.50
  -5  -5   1    5.05    0.38
  -5  -5   1    4.89    0.35
   4   5  -1    2.79    0.32
   4   5  -1    2.88    0.28
   4   5  -1    2.75    0.29
   4   5  -1    3.43    0.33
  -4  -5   1    3.26    0.34
  -4  -5   1    2.88    0.31
  -4  -5   1    3.47    0.26
  -4  -5   1    3.22    0.26
  -4  -5   1    2.87    0.26
   3   5  -1   34.80    2.19
   3   5  -1   37.98    2.12
   3   5  -1   38.35    2.28
   3   5  -1   34.29    2.28
  -3  -5   1   34.41    2.11
  -3  -5   1   34.35    2.03
  -3  -5   1   34.08    2.34
  -3  -5   1   36.95    2.11
  -3  -5   1   30.33    2.25
   2   5  -1    0.03    0.09
   2   5  -1    0.01    0.08
   2   5  -1   -0.05    0.06
   2   5  -1    0.00    0.06
   2   5  -1    0.01    0.07
  -2  -5   1    0.02    0.08
  -2  -5   1    0.08    0.07
  -2  -5   1    0.00    0.07
  -2  -5   1    0.00    0.08
   1   5  -1   -0.07    0.06
   1   5  -1    0.04    0.05
   1   5  -1   -0.04    0.06
   1   5  -1    0.06    0.08
  -1  -5   1   -0.03    0.06
  -1  -5   1    0.05    0.08
  -1  -5   1    0.09    0.09
   0   5  -1   59.07    3.35
   0   5  -1   62.44    3.46
   0   5  -1   60.51    3.59
   0   5  -1   56.24    3.35
   0  -5   1   59.89    3.36
   0  -5   1   53.17    3.48
   0  -5   1   47.94    3.58
   0  -5   1   54.47    3.59
  -1   5  -1   -0.06    0.06
   1  -5   1    0.14    0.06
   1  -5   1    0.13    0.08
   1  -5   1    0.10    0.08
   2  -5   1   22.12    1.35
   2  -5   1   21.39    1.42
   3  -5   1   22.22    1.54
   3  -5   1   22.68    1.47
   3  -5   1   22.67    1.46
   4  -5   1   14.49    0.97
   4  -5   1   14.88    0.98
   5  -5   1    0.01    0.09
   5  -5   1    0.12    0.09
   6  -5   1    1.14    0.14
   6  -5   1    1.09    0.14
   8   4  -1    1.72    0.27
  -8  -4   1    1.50    0.30
  -8  -4   1    1.56    0.33
   7   4  -1    0.83    0.20
  -7  -4   1    1.17    0.26
  -7  -4   1    0.84    0.21
   6   4  -1    4.86    0.48
  -6  -4   1    5.62    0.52
  -6  -4   1    5.65    0.45
   5   4  -1   11.96    0.88
   5   4  -1   13.03    0.88
  -5  -4   1   11.84    0.93
  -5  -4   1   12.83    0.80
  -5  -4   1   13.08    0.74
  -5  -4   1   10.92    0.73
   4   4  -1    7.07    0.51
   4   4  -1    6.65    0.51
   4   4  -1    6.91    0.46
  -4  -4   1    6.56    0.45
  -4  -4   1    6.50    0.44
  -4  -4   1    5.75    0.53
  -4  -4   1    6.19    0.43
  -4  -4   1    6.87    0.50
   3   4  -1   39.38    2.39
   3   4  -1   35.50    2.38
  -3  -4   1   36.90    2.15
  -3  -4   1   37.83    2.22
  -3  -4   1   35.79    2.45
   2   4  -1   10.07    0.64
   2   4  -1   10.09    0.66
   2   4  -1    9.17    0.70
   2   4  -1   10.31    0.70
   2   4  -1    9.80    0.64
  -2  -4   1   10.36    0.69
  -2  -4   1    9.41    0.64
  -2  -4   1   10.00    0.72
  -2  -4   1    9.93    0.69
  -2  -4   1    9.97    0.60
  -2  -4   1   10.60    0.65
   1   4  -1   -0.07    0.05
   1   4  -1   -0.10    0.05
   1   4  -1    0.01    0.06
   1   4  -1    0.00    0.06
   1   4  -1   -0.06    0.06
  -1  -4   1    0.04    0.06
  -1  -4   1   -0.07    0.07
  -1  -4   1   -0.05    0.07
   0   4  -1   25.29    1.49
   0   4  -1   20.86    1.49
   0   4  -1   26.62    1.54
   0   4  -1   23.53    1.60
   0  -4   1   26.20    1.50
   0  -4   1   26.91    1.61
   0  -4   1   24.01    1.61
   0  -4   1   26.11    1.55
  -1   4  -1    5.63    0.39
   1  -4   1    5.32    0.41
   1  -4   1    5.92    0.38
   1  -4   1    5.50    0.41
   2  -4   1    4.94    0.38
   2  -4   1    5.48    0.38
  -3   4  -1   -0.06    0.12
   3  -4   1    0.09    0.11
   3  -4   1   -0.01    0.07
   3  -4   1   -0.11    0.06
  -4   4  -1   42.04    2.30
   4  -4   1   37.98    2.40
   4  -4   1   37.71    2.51
   4  -4   1   35.22    2.39
  -5   4  -1   -0.09    0.14
   5  -4   1    0.00    0.06
   5  -4   1    0.03    0.06
  -6   4  -1    4.88    0.48
   6  -4   1    5.19    0.35
   8   3  -1    0.08    0.14
  -8  -3   1    0.23    0.21
   7   3  -1    0.46    0.16
  -7  -3   1    0.51    0.21
  -7  -3   1    0.24    0.16
   6   3  -1    0.05    0.15
   6   3  -1    0.21    0.15
  -6  -3   1    0.10    0.18
  -6  -3   1    0.13    0.17
   5   3  -1    4.23    0.38
   5   3  -1    4.47    0.39
  -5  -3   1    3.96    0.36
  -5  -3   1    4.33    0.44
   4   3  -1    3.74    0.28
   4   3  -1    3.81    0.32
   4   3  -1    3.58    0.31
  -4  -3   1    3.76    0.34
  -4  -3   1    3.34    0.24
  -4  -3   1    3.93    0.25
  -4  -3   1    3.39    0.29
  -4  -3   1    3.40    0.28
   3   3  -1   99.57    6.94
   3   3  -1  115.81    6.95
   3   3  -1  123.02    6.52
  -3  -3   1  111.07    6.50
  -3  -3   1  107.96    6.34
  -3  -3   1  114.12    6.50
  -3  -3   1  108.71    7.14
  -3  -3   1  108.13    6.94
   2   3  -1  293.93   17.57
   2   3  -1  276.94   17.56
   2   3  -1  267.86   16.48
  -2  -3   1  312.55   16.49
  -2  -3   1  280.07   18.02
  -2  -3   1  252.80   17.55
  -2  -3   1  292.36   16.03
  -2  -3   1  283.47   17.56
   1   3  -1    0.44    0.09
   1   3  -1    0.37    0.07
   1   3  -1    0.39    0.07
   1   3  -1    0.28    0.06
  -1  -3   1    0.34    0.07
  -1  -3   1    0.49    0.07
  -1  -3   1    0.37    0.09
  -1  -3   1    0.48    0.07
   0   3  -1   89.17    5.93
   0   3  -1  103.29    6.11
   0   3  -1   97.53    5.73
   0   3  -1   98.63    5.73
   0   3  -1   95.28    6.10
   0  -3   1   95.75    6.11
   0  -3   1  100.16    5.73
   0  -3   1  101.49    5.94
   0  -3   1   99.68    6.11
   1  -3   1   78.61    4.86
   1  -3   1   87.11    5.18
   1  -3   1   82.95    5.02
  -2   3  -1   73.72    4.05
   2  -3   1   65.89    4.38
   2  -3   1   71.43    4.39
  -3   3  -1    1.78    0.20
   3  -3   1    1.84    0.20
   3  -3   1    1.80    0.15
   3  -3   1    1.72    0.14
  -4   3  -1   57.80    3.26
   4  -3   1   53.31    3.60
  -5   3  -1    0.71    0.20
  -6   3  -1    0.47    0.21
  -7   3  -1    0.66    0.23
   8   2  -1   -0.04    0.12
  -8  -2   1   -0.08    0.17
   7   2  -1    2.49    0.28
  -7  -2   1    2.25    0.34
  -7  -2   1    2.59    0.36
   6   2  -1    7.10    0.60
   6   2  -1    8.25    0.61
  -6  -2   1   10.00    0.69
  -6  -2   1    7.84    0.62
   5   2  -1   28.36    1.77
   5   2  -1   25.88    1.75
  -5  -2   1   28.07    1.65
  -5  -2   1   26.42    1.84
   4   2  -1   50.14    3.25
   4   2  -1   56.51    3.37
   4   2  -1   47.24    3.26
  -4  -2   1   52.92    3.37
  -4  -2   1   51.31    3.00
   3   2  -1   64.49    4.36
   3   2  -1   69.32    4.37
   3   2  -1   73.20    4.09
   3   2  -1   70.55    4.49
  -3  -2   1   66.91    4.50
  -3  -2   1   78.43    4.36
  -3  -2   1   64.99    3.99
  -3  -2   1   68.98    4.07
   2   2  -1    6.03    0.45
   2   2  -1    6.06    0.39
   2   2  -1    6.37    0.43
   2   2  -1    6.21    0.43
  -2  -2   1    5.32    0.39
  -2  -2   1    6.55    0.39
  -2  -2   1    6.17    0.38
  -2  -2   1    6.31    0.42
  -2  -2   1    5.71    0.42
  -2  -2   1    6.45    0.45
   1   2  -1    0.17    0.07
   1   2  -1    0.23    0.05
   1   2  -1    0.09    0.05
   1   2  -1    0.17    0.06
  -1  -2   1    0.13    0.07
  -1  -2   1    0.18    0.06
  -1  -2   1    0.18    0.07
  -1  -2   1    0.24    0.04
  -1  -2   1    0.19    0.06
  -1  -2   1    0.11    0.05
   0   2  -1  180.72    9.95
   0   2  -1  170.05    9.95
   0   2  -1  180.35   10.31
   0   2  -1  150.02   10.60
   0  -2   1  179.12    9.68
   0  -2   1  185.45    9.95
   0  -2   1  160.85   10.60
   0  -2   1  149.19   10.31
   0  -2   1  179.22    9.95
  -1   2  -1    3.76    0.25
  -1   2  -1    4.13    0.26
   1  -2   1    3.90    0.24
   1  -2   1    3.40    0.26
   1  -2   1    4.10    0.27
  -2   2  -1   35.11    2.06
   2  -2   1   33.68    2.20
   2  -2   1   34.82    2.29
   2  -2   1   37.41    2.20
  -3   2  -1   27.67    1.62
   3  -2   1   26.61    1.77
  -4   2  -1    1.09    0.20
   4  -2   1    0.98    0.14
  -5   2  -1    0.47    0.18
   5  -2   1    0.27    0.14
  -6   2  -1    0.23    0.18
  -7   2  -1    0.33    0.19
   8   1  -1    0.02    0.11
  -8  -1   1   -0.24    0.17
   7   1  -1    0.25    0.11
  -7  -1   1    0.17    0.16
  -7  -1   1    0.10    0.18
   6   1  -1    4.77    0.38
   6   1  -1    5.19    0.39
  -6  -1   1    3.97    0.41
  -6  -1   1    4.44    0.44
   5   1  -1   26.81    1.65
   5   1  -1   24.24    1.64
  -5  -1   1   25.89    1.56
   4   1  -1    0.10    0.07
   4   1  -1    0.02    0.06
   4   1  -1    0.09    0.09
  -4  -1   1    0.07    0.09
  -4  -1   1    0.09    0.10
   3   1  -1    1.72    0.19
   3   1  -1    1.88    0.16
   3   1  -1    1.75    0.16
  -3  -1   1    1.54    0.20
  -3  -1   1    1.87    0.14
  -3  -1   1    2.10    0.18
   2   1  -1    0.07    0.05
   2   1  -1    0.00    0.03
   2   1  -1    0.08    0.05
   2   1  -1   -0.09    0.05
  -2  -1   1   -0.03    0.05
  -2  -1   1    0.00    0.03
  -2  -1   1    0.10    0.04
  -2  -1   1    0.06    0.05
  -2  -1   1    0.03    0.02
  -2  -1   1    0.01    0.03
   1   1  -1    6.77    0.40
   1   1  -1    6.33    0.44
   1   1  -1    6.51    0.38
   1   1  -1    6.83    0.40
   1   1  -1    5.61    0.42
   1   1  -1    6.18    0.43
  -1  -1   1    7.07    0.38
  -1  -1   1    5.91    0.39
  -1  -1   1    6.31    0.44
   0   1  -1  896.10   54.77
   0   1  -1  896.10   50.00
   0   1  -1  914.42   51.41
   0   1  -1  804.85   51.40
   0  -1   1  916.69   54.77
   0  -1   1  782.78   51.40
   0  -1   1  962.38   51.41
  -1   1  -1   17.85    0.99
   1  -1   1   15.82    1.06
   1  -1   1   17.15    1.06
  -2   1  -1    4.68    0.32
   2  -1   1    4.68    0.33
  -3   1  -1   16.09    0.98
   3  -1   1   15.82    1.05
  -4   1  -1    4.82    0.43
  -4   1  -1    6.46    0.44
   4  -1   1    6.04    0.43
  -5   1  -1    1.64    0.25
   5  -1   1    1.61    0.20
  -6   1  -1   15.83    1.06
   6  -1   1   16.32    1.01
   6  -1   1   15.30    1.00
  -7   1  -1    0.29    0.18
   7  -1   1    0.29    0.08
   7  -1   1    0.38    0.08
  -8   1  -1    0.65    0.25
   8  -1   1    0.79    0.11
   8  -1   1    0.73    0.12
   8   0  -1    2.30    0.26
  -8   0   1    1.75    0.32
   7   0  -1    0.73    0.13
   7   0  -1    0.42    0.12
  -7   0   1    0.58    0.19
  -7   0   1    0.42    0.19
   6   0  -1    2.77    0.24
   6   0  -1    2.50    0.23
  -6   0   1    2.61    0.30
  -6   0   1    2.14    0.30
   5   0  -1    6.08    0.51
   5   0  -1    5.43    0.45
   5   0  -1    7.48    0.46
  -5   0   1    6.31    0.48
  -5   0   1    7.15    0.53
   4   0  -1    1.73    0.16
   4   0  -1    1.90    0.17
   4   0  -1    2.35    0.22
  -4   0   1    1.85    0.21
  -4   0   1    1.61    0.20
   3   0  -1   10.77    0.76
   3   0  -1   11.65    0.71
   3   0  -1   10.88    0.70
  -3   0   1   11.01    0.69
  -3   0   1    9.96    0.76
   2   0  -1  308.17   19.53
   2   0  -1  327.93   20.03
   2   0  -1  306.43   19.55
  -2   0   1  311.34   20.03
  -2   0   1  318.83   17.86
   1   0  -1   17.03    0.95
   1   0  -1   14.86    1.05
   1   0  -1   17.06    0.95
   1   0  -1   14.75    1.01
   1   0  -1   15.98    0.93
  -1   0   1   15.59    0.94
  -1   0   1   16.16    0.93
  -1   0   1   16.02    1.05
  -1   0   1   15.90    1.01
  -1   0   1   17.15    0.94
  -1   0   1   15.92    1.01
   0   0  -1    2.14    0.17
   0   0  -1    2.13    0.15
   0   0  -1    2.00    0.17
   0   0   1    1.90    0.17
   0   0   1    2.15    0.15
   0   0   1    2.10    0.17
   0   0   1    2.01    0.15
  -1   0  -1   76.54    4.22
   1   0   1   72.38    4.60
   1   0   1   73.28    4.60
  -2   0  -1   19.29    1.17
  -2   0  -1   20.21    1.28
   2   0   1   19.69    1.28
  -3   0  -1   90.19    5.75
  -3   0  -1   85.93    5.16
   3   0   1   93.58    5.75
  -4   0  -1   16.46    1.03
  -4   0  -1   15.76    1.10
   4   0   1   14.73    1.03
   4   0   1   16.86    1.10
   4   0   1   18.61    1.04
  -5   0  -1    0.57    0.12
  -5   0  -1    0.18    0.13
   5   0   1    0.35    0.10
   5   0   1    0.43    0.07
   5   0   1    0.53    0.07
  -6   0  -1    0.73    0.16
  -6   0  -1    0.63    0.19
   6   0   1    0.67    0.09
   6   0   1    0.63    0.10
  -7   0  -1   -0.27    0.16
   7   0   1    0.01    0.08
   7   0   1    0.07    0.08
  -8   0  -1    0.89    0.26
   8   0   1    0.79    0.14
   8  -1  -1    0.16    0.10
  -8   1   1   -0.01    0.18
   7  -1  -1    2.82    0.24
   7  -1  -1    2.58    0.25
  -7   1   1    1.97    0.31
   6  -1  -1    0.59    0.11
   6  -1  -1    0.59    0.11
  -6   1   1    0.73    0.21
  -6   1   1    0.81    0.19
   5  -1  -1   -0.08    0.09
   5  -1  -1    0.11    0.06
   5  -1  -1    0.10    0.05
  -5   1   1   -0.04    0.10
  -5   1   1   -0.01    0.13
   4  -1  -1    0.11    0.09
   4  -1  -1    0.12    0.04
   4  -1  -1    0.05    0.04
  -4   1   1    0.34    0.11
  -4   1   1    0.06    0.09
   3  -1  -1  132.73    7.83
   3  -1  -1  102.48    7.58
  -3   1   1  124.61    6.99
  -3   1   1  129.48    7.83
   2  -1  -1   10.96    0.68
   2  -1  -1   10.51    0.68
  -2   1   1   10.91    0.74
  -2   1   1   11.03    0.66
   1  -1  -1  355.74   23.99
   1  -1  -1  379.63   23.99
   1  -1  -1  379.50   24.60
  -1   1   1  411.43   23.97
  -1   1   1  404.19   24.59
   0  -1  -1   88.06    5.59
   0  -1  -1   89.64    5.59
   0  -1  -1   88.99    5.25
   0   1   1   89.86    5.59
   0   1   1   93.01    5.25
  -1  -1  -1   34.47    1.97
  -1  -1  -1   29.04    2.10
  -1  -1  -1   34.94    1.93
  -1  -1  -1   37.37    1.97
  -1  -1  -1   33.48    2.11
   1   1   1   30.97    1.97
   1   1   1   34.72    1.98
   1   1   1   33.73    2.11
   1   1   1   36.05    2.04
   1   1   1   31.37    2.11
  -2  -1  -1   11.94    0.72
  -2  -1  -1   12.35    0.74
  -2  -1  -1   11.77    0.74
  -2  -1  -1   10.65    0.78
   2   1   1   12.62    0.76
   2   1   1   11.86    0.76
  -3  -1  -1   16.80    0.99
  -3  -1  -1   15.21    1.08
   3   1   1   14.88    1.08
   3   1   1   17.88    1.04
   3   1   1   16.93    1.04
  -4  -1  -1   36.23    2.21
  -4  -1  -1   38.86    2.45
   4   1   1   38.23    2.44
   4   1   1   36.13    2.36
   4   1   1   38.43    2.37
  -5  -1  -1    0.27    0.12
  -5  -1  -1    0.15    0.09
   5   1   1    0.19    0.07
   5   1   1    0.21    0.09
   5   1   1    0.19    0.07
  -6  -1  -1    0.26    0.13
  -6  -1  -1    0.21    0.15
   6   1   1    0.42    0.10
   6   1   1    0.40    0.10
  -7  -1  -1    0.36    0.22
   7   1   1    0.30    0.11
   7   1   1    0.36    0.11
  -8  -1  -1    0.14    0.23
   8   1   1    0.15    0.11
   7  -2  -1    1.38    0.16
   7  -2  -1    1.14    0.15
  -7   2   1    1.19    0.28
   6  -2  -1    1.70    0.16
   6  -2  -1    1.85    0.17
  -6   2   1    1.88    0.27
  -6   2   1    1.85    0.29
   5  -2  -1    1.66    0.15
   5  -2  -1    1.96    0.15
  -5   2   1    1.41    0.23
  -5   2   1    1.66    0.25
   4  -2  -1   13.59    0.84
   4  -2  -1   14.35    0.94
   4  -2  -1   12.92    0.83
  -4   2   1   11.33    0.84
  -4   2   1   13.81    0.94
   3  -2  -1  132.88    8.54
  -3   2   1  130.90    8.54
  -3   2   1  135.76    7.62
   2  -2  -1    0.02    0.03
   2  -2  -1    0.08    0.06
   2  -2  -1    0.03    0.03
  -2   2   1   -0.02    0.06
  -2   2   1    0.20    0.08
   1  -2  -1   97.94    5.33
   1  -2  -1   92.57    5.69
   1  -2  -1   88.24    5.86
   1  -2  -1   96.11    5.69
  -1   2   1   77.97    5.68
  -1   2   1   96.10    5.68
   0  -2  -1   30.36    1.96
   0  -2  -1   32.26    1.90
   0  -2  -1   31.56    1.84
   0  -2  -1   32.09    1.84
   0   2   1   28.51    1.84
   0   2   1   32.12    1.96
   0   2   1   31.74    1.84
  -1  -2  -1   16.41    1.12
  -1  -2  -1   19.29    1.20
  -1  -2  -1   20.68    1.16
   1   2   1   18.23    1.20
   1   2   1   18.52    1.12
   1   2   1   19.31    1.16
   1   2   1   19.91    1.12
   1   2   1   18.60    1.20
  -2  -2  -1   66.76    3.92
  -2  -2  -1   60.79    3.67
  -2  -2  -1   61.78    3.91
  -2  -2  -1   55.16    3.67
  -2  -2  -1   62.10    3.59
   2   2   1   67.69    3.68
   2   2   1   64.84    3.93
  -3  -2  -1   17.41    1.22
  -3  -2  -1   20.66    1.29
  -3  -2  -1   19.52    1.16
   3   2   1   22.42    1.25
   3   2   1   17.07    1.24
  -4  -2  -1    3.78    0.32
  -4  -2  -1    4.20    0.33
   4   2   1    4.21    0.31
   4   2   1    3.61    0.30
  -5  -2  -1    0.34    0.14
  -5  -2  -1    0.68    0.14
   5   2   1    0.49    0.11
   5   2   1    0.78    0.12
  -6  -2  -1    3.26    0.33
  -6  -2  -1    3.12    0.33
   6   2   1    3.23    0.29
   6   2   1    3.01    0.29
  -7  -2  -1   -0.39    0.12
   7   2   1   -0.09    0.09
  -8  -2  -1    2.17    0.36
   8   2   1    2.57    0.29
   7  -3  -1    1.53    0.16
   7  -3  -1    1.31    0.17
   6  -3  -1    0.83    0.11
   6  -3  -1    0.66    0.10
   5  -3  -1   12.18    0.74
   5  -3  -1   10.56    0.73
  -5   3   1   11.48    0.79
   4  -3  -1    3.47    0.24
   4  -3  -1    2.88    0.32
   4  -3  -1    3.57    0.24
  -4   3   1    3.12    0.32
   3  -3  -1    0.57    0.13
   3  -3  -1    0.75    0.08
   3  -3  -1    0.59    0.08
   2  -3  -1   57.64    3.57
   2  -3  -1   57.19    3.57
   2  -3  -1   56.65    3.70
   1  -3  -1    0.23    0.06
   1  -3  -1    0.35    0.05
  -1   3   1    0.35    0.05
  -1   3   1    0.25    0.04
   0  -3  -1  152.84    9.72
   0  -3  -1  168.51   10.36
   0  -3  -1  157.26    9.72
   0  -3  -1  177.34   10.08
   0   3   1  180.82    9.72
   0   3   1  163.38    9.72
   0   3   1  166.20   10.36
  -1  -3  -1   58.43    3.70
  -1  -3  -1   56.94    3.57
  -1  -3  -1   65.28    3.57
  -1  -3  -1   57.46    3.81
   1   3   1   57.35    3.57
   1   3   1   62.36    3.70
   1   3   1   60.91    3.57
   1   3   1   58.64    3.81
   1   3   1   69.88    3.82
  -2  -3  -1   14.57    0.89
  -2  -3  -1   15.08    0.88
  -2  -3  -1   13.94    0.89
  -2  -3  -1   13.02    0.95
   2   3   1   15.84    0.90
   2   3   1   14.65    0.96
   2   3   1   14.35    0.96
   2   3   1   15.91    0.93
  -3  -3  -1    5.39    0.36
  -3  -3  -1    4.75    0.39
  -3  -3  -1    4.86    0.33
   3   3   1    4.05    0.37
   3   3   1    5.33    0.38
   3   3   1    6.17    0.35
  -4  -3  -1    3.44    0.34
  -4  -3  -1    4.27    0.30
  -4  -3  -1    4.06    0.33
   4   3   1    4.42    0.34
   4   3   1    4.57    0.34
  -5  -3  -1    3.06    0.30
  -5  -3  -1    2.41    0.29
   5   3   1    3.11    0.28
   5   3   1    2.87    0.27
  -6  -3  -1   28.76    1.95
  -6  -3  -1   28.23    1.76
   6   3   1   29.62    1.87
   6   3   1   27.95    1.87
  -7  -3  -1    0.61    0.22
  -7  -3  -1    0.67    0.18
   7   3   1    0.44    0.14
  -8  -3  -1    0.58    0.22
   8   3   1    0.47    0.16
   7  -4  -1    1.84    0.19
   7  -4  -1    2.17    0.19
   6  -4  -1    0.44    0.08
   6  -4  -1    0.28    0.07
   5  -4  -1    0.28    0.07
   5  -4  -1    0.21    0.06
   4  -4  -1    2.63    0.21
   4  -4  -1    2.33    0.20
   3  -4  -1   -0.06    0.06
   3  -4  -1   -0.12    0.06
   3  -4  -1    0.02    0.10
   2  -4  -1   67.13    4.29
   2  -4  -1   70.12    4.44
   1  -4  -1    1.67    0.18
   1  -4  -1    2.33    0.19
   1  -4  -1    1.92    0.16
  -1   4   1    2.28    0.17
   0  -4  -1    2.70    0.24
   0  -4  -1    2.91    0.21
   0  -4  -1    2.86    0.24
   0  -4  -1    2.83    0.22
   0   4   1    2.85    0.23
   0   4   1    2.84    0.21
   0   4   1    2.73    0.23
   0   4   1    2.90    0.21
  -1  -4  -1    7.85    0.58
  -1  -4  -1    8.06    0.55
  -1  -4  -1    8.48    0.54
  -1  -4  -1    9.49    0.59
  -1  -4  -1    7.75    0.53
   1   4   1    8.90    0.58
   1   4   1    8.16    0.55
   1   4   1    7.69    0.53
   1   4   1    9.43    0.54
   1   4   1    8.12    0.58
  -2  -4  -1  106.71    6.30
  -2  -4  -1  109.67    6.72
  -2  -4  -1  110.37    6.72
   2   4   1  113.10    6.30
   2   4   1  107.06    6.72
   2   4   1   97.07    6.71
   2   4   1  107.59    6.53
  -3  -4  -1    8.20    0.64
  -3  -4  -1    9.28    0.59
  -3  -4  -1    9.64    0.59
  -3  -4  -1    9.62    0.59
  -3  -4  -1    9.38    0.67
   3   4   1    8.66    0.65
   3   4   1    9.02    0.61
   3   4   1    9.95    0.60
   3   4   1    9.09    0.65
  -4  -4  -1   15.49    0.95
  -4  -4  -1   15.45    0.94
  -4  -4  -1   15.57    1.09
  -4  -4  -1   15.71    0.97
   4   4   1   16.64    0.98
   4   4   1   17.88    1.06
   4   4   1   12.81    1.04
  -5  -4  -1    0.56    0.17
  -5  -4  -1    0.73    0.18
   5   4   1    0.73    0.15
   5   4   1    0.34    0.14
  -6  -4  -1    3.63    0.38
  -6  -4  -1    4.49    0.42
   6   4   1    2.67    0.36
  -7  -4  -1   -0.36    0.14
  -7  -4  -1   -0.06    0.14
   7   4   1   -0.31    0.11
  -8  -4  -1    4.15    0.45
   8   4   1    3.93    0.41
   6  -5  -1    0.43    0.10
   5  -5  -1    1.51    0.19
   4  -5  -1    3.99    0.35
   4  -5  -1    4.74    0.34
   3  -5  -1   48.14    3.23
   3  -5  -1   54.48    3.24
   2  -5  -1    0.10    0.13
   2  -5  -1    0.06    0.07
   2  -5  -1    0.06    0.06
   1  -5  -1   16.46    1.16
   1  -5  -1   17.30    1.08
   1  -5  -1   18.78    1.16
   1  -5  -1   20.30    1.12
  -1   5   1   15.55    1.04
  -1   5   1   17.11    1.14
  -1   5   1   18.62    1.05
   0  -5  -1   11.06    0.66
   0  -5  -1   10.85    0.70
   0  -5  -1   10.83    0.64
   0  -5  -1    8.82    0.68
   0   5   1    9.61    0.63
   0   5   1    9.97    0.68
   0   5   1    9.08    0.62
  -1  -5  -1    9.42    0.63
  -1  -5  -1    8.57    0.57
  -1  -5  -1    8.47    0.59
  -1  -5  -1    8.40    0.62
   1   5   1    9.04    0.59
   1   5   1    8.75    0.62
   1   5   1    8.78    0.57
   1   5   1    7.65    0.56
   1   5   1    9.81    0.63
  -2  -5  -1    0.05    0.08
  -2  -5  -1    0.07    0.08
  -2  -5  -1    0.01    0.06
  -2  -5  -1    0.20    0.07
   2   5   1    0.07    0.08
   2   5   1    0.10    0.09
   2   5   1    0.21    0.08
   2   5   1    0.05    0.06
   2   5   1    0.24    0.08
  -3  -5  -1   41.05    2.38
  -3  -5  -1   40.34    2.37
  -3  -5  -1   36.19    2.31
   3   5   1   38.78    2.55
   3   5   1   41.10    2.55
   3   5   1   39.98    2.46
   3   5   1   40.34    2.39
  -4  -5  -1    1.08    0.17
  -4  -5  -1    1.03    0.14
  -4  -5  -1    1.15    0.19
  -4  -5  -1    1.10    0.16
   4   5   1    1.08    0.17
   4   5   1    1.34    0.18
   4   5   1    1.26    0.19
   4   5   1    1.30    0.17
  -5  -5  -1   32.31    1.89
  -5  -5  -1   28.30    1.96
  -5  -5  -1   26.43    1.71
  -5  -5  -1   26.92    1.74
  -5  -5  -1   29.64    1.72
   5   5   1   29.71    1.83
   5   5   1   28.21    1.90
   5   5   1   30.32    1.92
  -6  -5  -1   16.98    1.11
  -6  -5  -1   16.87    1.23
   6   5   1   17.15    1.19
   6   5   1   17.05    1.12
  -7  -5  -1    1.94    0.29
  -7  -5  -1    1.91    0.31
   7   5   1    1.81    0.27
  -8  -5  -1    0.12    0.18
   8   5   1    0.15    0.15
   6  -6  -1    1.33    0.18
   5  -6  -1   13.12    0.86
   5  -6  -1   11.84    0.85
   4  -6  -1    0.88    0.14
   4  -6  -1    1.10    0.16
   3  -6  -1   27.99    1.88
   3  -6  -1   30.18    1.88
   2  -6  -1    2.21    0.18
   2  -6  -1    1.58    0.22
   2  -6  -1    1.89    0.22
   1  -6  -1    0.25    0.08
   1  -6  -1    0.22    0.09
   1  -6  -1    0.17    0.07
   1  -6  -1    0.27    0.10
  -1   6   1    0.23    0.08
  -1   6   1    0.31    0.05
  -1   6   1    0.22    0.04
   0  -6  -1    2.03    0.19
   0  -6  -1    1.84    0.18
   0  -6  -1    1.64    0.20
   0  -6  -1    1.74    0.21
   0   6   1    1.80    0.17
   0   6   1    1.71    0.21
   0   6   1    1.91    0.17
  -1  -6  -1   17.11    1.20
  -1  -6  -1   19.97    1.17
  -1  -6  -1   19.15    1.26
   1   6   1   18.11    1.20
   1   6   1   19.40    1.17
   1   6   1   18.92    1.16
   1   6   1   19.31    1.25
  -2  -6  -1    0.44    0.13
  -2  -6  -1    0.54    0.12
  -2  -6  -1    0.83    0.13
  -2  -6  -1    0.53    0.14
  -2  -6  -1    0.56    0.11
   2   6   1    0.41    0.13
   2   6   1    0.62    0.12
   2   6   1    0.30    0.10
   2   6   1    0.62    0.14
   2   6   1    0.24    0.09
  -3  -6  -1    7.26    0.49
  -3  -6  -1    7.93    0.58
  -3  -6  -1    7.26    0.52
  -3  -6  -1    7.55    0.53
   3   6   1    7.62    0.53
   3   6   1    7.22    0.58
   3   6   1    6.92    0.57
  -4  -6  -1    2.55    0.30
  -4  -6  -1    3.20    0.27
  -4  -6  -1    3.27    0.27
  -4  -6  -1    2.73    0.26
  -4  -6  -1    2.84    0.33
   4   6   1    2.90    0.32
   4   6   1    2.71    0.28
   4   6   1    2.64    0.29
   4   6   1    2.43    0.31
  -5  -6  -1    3.24    0.27
  -5  -6  -1    3.36    0.28
  -5  -6  -1    3.16    0.38
  -5  -6  -1    3.40    0.31
   5   6   1    3.38    0.33
   5   6   1    3.34    0.37
  -6  -6  -1    1.79    0.27
  -6  -6  -1    1.75    0.31
   6   6   1    1.94    0.29
   6   6   1    1.91    0.25
  -7  -6  -1    0.06    0.17
  -7  -6  -1   -0.01    0.15
   7   6   1    0.01    0.13
   7   6   1    0.01    0.14
  -8  -6  -1    1.50    0.29
   8   6   1    1.22    0.25
   5  -7  -1   -0.06    0.10
   4  -7  -1    0.14    0.11
   3  -7  -1    0.09    0.10
   3  -7  -1    0.02    0.09
   2  -7  -1    9.07    0.67
   2  -7  -1    8.77    0.66
   1  -7  -1   12.46    0.80
   1  -7  -1   12.57    0.87
   1  -7  -1   11.78    0.86
  -1   7   1   12.20    0.73
  -1   7   1   12.21    0.83
   0  -7  -1    1.79    0.22
   0  -7  -1    1.07    0.18
   0  -7  -1    1.61    0.18
   0   7   1    1.49    0.16
   0   7   1    1.29    0.15
   0   7   1    0.85    0.17
  -1  -7  -1    5.23    0.41
  -1  -7  -1    5.54    0.45
  -1  -7  -1    5.27    0.45
   1   7   1    5.52    0.45
   1   7   1    5.26    0.41
   1   7   1    5.68    0.40
   1   7   1    5.78    0.41
  -2  -7  -1   10.73    0.72
  -2  -7  -1   11.16    0.74
  -2  -7  -1   10.99    0.80
   2   7   1   11.77    0.73
   2   7   1    9.74    0.72
   2   7   1    9.91    0.74
   2   7   1   12.06    0.80
  -3  -7  -1    1.42    0.24
  -3  -7  -1    1.27    0.18
   3   7   1    1.14    0.22
   3   7   1    1.36    0.23
   3   7   1    0.90    0.17
   3   7   1    1.09    0.18
  -4  -7  -1    0.13    0.10
  -4  -7  -1    0.25    0.15
  -4  -7  -1    0.30    0.12
  -4  -7  -1    0.16    0.12
   4   7   1   -0.10    0.11
   4   7   1    0.08    0.14
   4   7   1    0.19    0.14
   4   7   1    0.20    0.15
  -5  -7  -1    0.06    0.12
  -5  -7  -1   -0.06    0.09
  -5  -7  -1    0.07    0.15
   5   7   1    0.12    0.14
   5   7   1   -0.05    0.11
  -6  -7  -1    3.42    0.29
  -6  -7  -1    3.76    0.43
  -6  -7  -1    3.82    0.36
  -6  -7  -1    3.58    0.27
   6   7   1    4.02    0.42
   6   7   1    4.11    0.38
  -7  -7  -1    0.75    0.25
  -7  -7  -1    0.95    0.23
   7   7   1    0.87    0.19
   7   7   1    0.87    0.24
  -8  -7  -1    1.56    0.30
   8   7   1    1.57    0.30
   5  -8  -1    0.07    0.12
   4  -8  -1    0.44    0.15
   3  -8  -1    2.24    0.28
   2  -8  -1   -0.02    0.11
   1  -8  -1   10.74    0.80
   0  -8  -1    3.37    0.34
   0  -8  -1    3.22    0.34
   0  -8  -1    2.93    0.30
   0   8   1    3.32    0.27
   0   8   1    3.17    0.27
  -1  -8  -1    5.88    0.50
  -1  -8  -1    5.66    0.45
  -1  -8  -1    6.60    0.52
   1   8   1    5.26    0.44
   1   8   1    5.94    0.44
   1   8   1    6.18    0.44
  -2  -8  -1    8.28    0.67
  -2  -8  -1   10.45    0.77
   2   8   1   10.82    0.77
   2   8   1   10.50    0.69
   2   8   1    9.84    0.70
  -3  -8  -1    3.06    0.31
  -3  -8  -1    3.47    0.38
   3   8   1    3.28    0.33
   3   8   1    2.66    0.31
   3   8   1    2.82    0.37
  -4  -8  -1    5.56    0.52
  -4  -8  -1    5.46    0.44
  -4  -8  -1    5.45    0.42
   4   8   1    5.35    0.45
   4   8   1    5.46    0.46
   4   8   1    5.73    0.52
  -5  -8  -1    2.19    0.25
  -5  -8  -1    2.21    0.33
  -5  -8  -1    1.42    0.22
   5   8   1    1.71    0.25
   5   8   1    2.51    0.34
  -6  -8  -1    0.51    0.13
  -6  -8  -1    0.79    0.14
  -6  -8  -1    0.62    0.18
  -6  -8  -1    0.74    0.23
   6   8   1    0.61    0.21
   6   8   1    0.64    0.18
  -7  -8  -1    0.09    0.21
  -7  -8  -1    0.11    0.16
   7   8   1   -0.24    0.17
   7   8   1   -0.14    0.14
   4  -9  -1   -0.23    0.11
   3  -9  -1    3.42    0.38
   2  -9  -1    0.04    0.14
   1  -9  -1    0.76    0.19
   0  -9  -1    4.29    0.43
   0   9   1    4.00    0.32
   0   9   1    3.81    0.32
  -1  -9  -1   10.19    0.78
   1   9   1   11.28    0.70
   1   9   1    8.40    0.67
  -2  -9  -1   14.12    1.01
  -2  -9  -1   13.90    0.91
   2   9   1   13.79    0.91
   2   9   1   12.25    0.92
  -3  -9  -1   21.70    1.44
  -3  -9  -1   24.20    1.59
   3   9   1   24.02    1.58
   3   9   1   22.72    1.45
   3   9   1   21.56    1.49
  -4  -9  -1    0.28    0.14
  -4  -9  -1    0.68    0.16
   4   9   1    0.45    0.15
   4   9   1    0.47    0.20
   4   9   1    0.41    0.16
  -5  -9  -1   -0.34    0.15
  -5  -9  -1   -0.03    0.11
  -5  -9  -1   -0.05    0.10
   5   9   1   -0.14    0.12
   5   9   1   -0.15    0.14
  -6  -9  -1    0.19    0.12
  -6  -9  -1    0.21    0.15
  -6  -9  -1    0.06    0.18
   6   9   1    0.16    0.19
   6   9   1    0.13    0.16
  -7  -9  -1    0.17    0.19
  -7  -9  -1    0.13    0.22
  -7  -9  -1   -0.10    0.08
  -7  -9  -1   -0.11    0.06
   7   9   1    0.02    0.20
   3 -10  -1   -0.02    0.15
   2 -10  -1    0.10    0.17
   1 -10  -1    0.35    0.18
   0 -10  -1    3.98    0.46
   0  10   1    3.99    0.32
   0  10   1    4.14    0.32
  -1 -10  -1    7.81    0.66
   1  10   1    6.57    0.52
  -2 -10  -1    0.34    0.20
   2  10   1    0.43    0.14
   2  10   1    0.44    0.13
  -3 -10  -1    1.66    0.24
   3  10   1    1.84    0.25
   3  10   1    1.84    0.25
  -4 -10  -1    1.09    0.21
  -4 -10  -1    1.31    0.21
   4  10   1    1.09    0.21
  -5 -10  -1    0.00    0.18
  -5 -10  -1    0.13    0.14
   5  10   1   -0.07    0.14
  -6 -10  -1    0.16    0.13
   2 -11  -1    0.15    0.18
   1 -11  -1    0.76    0.26
   0 -11  -1    0.26    0.21
   0  11   1    0.35    0.10
   0  11   1    0.29    0.10
  -1 -11  -1   -0.21    0.16
   1  11   1    0.00    0.09
   2  11   1    1.37    0.22
   3  11   1    0.31    0.15
   3  11   1    0.19    0.13
  -4 -11  -1    1.28    0.24
  -5 -11  -1    1.67    0.27
   0 -12  -1    0.20    0.22
   0  12   1    0.20    0.06
   0  12   1    0.15    0.07
   1  12   1    0.09    0.09
   2  12   1    0.05    0.11
   3  12   1    0.30    0.16
   3  11  -2    0.37    0.18
   2  11  -2    2.93    0.33
   1  11  -2   -0.03    0.09
   0 -11   2    0.10    0.24
  -5 -10   2   -0.01    0.13
  -4 -10   2    1.21    0.23
   3  10  -2    0.87    0.18
   3  10  -2    0.69    0.19
  -3 -10   2    1.27    0.31
   2  10  -2    0.29    0.12
   2  10  -2    0.19    0.14
  -2 -10   2    0.13    0.19
   1  10  -2   -0.13    0.09
  -1 -10   2    0.12    0.19
   0  10  -2    0.42    0.09
   0  10  -2    0.52    0.10
   0 -10   2    0.59    0.21
   1 -10   2    0.40    0.20
   2 -10   2    1.43    0.27
  -6  -9   2    1.19    0.20
  -5  -9   2    0.06    0.12
  -5  -9   2   -0.02    0.19
   4   9  -2   -0.13    0.13
   4   9  -2   -0.04    0.13
  -4  -9   2    0.09    0.12
  -4  -9   2    0.09    0.19
   3   9  -2    0.87    0.19
   3   9  -2    1.26    0.22
  -3  -9   2    0.86    0.19
  -3  -9   2    1.11    0.28
   2   9  -2    0.21    0.13
   2   9  -2    0.34    0.13
  -2  -9   2    0.59    0.24
  -2  -9   2    0.52    0.20
   1   9  -2    0.20    0.12
   1   9  -2    0.49    0.11
  -1  -9   2    0.42    0.19
   0   9  -2    0.24    0.09
   0   9  -2    0.14    0.08
   0  -9   2    0.07    0.16
   1  -9   2    0.11    0.16
   2  -9   2    0.28    0.18
   3  -9   2    0.21    0.16
   7   8  -2    0.88    0.27
  -7  -8   2    0.42    0.12
  -7  -8   2    0.67    0.12
   6   8  -2    0.42    0.19
   6   8  -2    0.03    0.18
  -6  -8   2    0.46    0.23
  -6  -8   2    0.14    0.11
   5   8  -2    0.22    0.15
   5   8  -2    0.14    0.16
  -5  -8   2    0.10    0.12
  -5  -8   2    0.25    0.21
   4   8  -2    0.65    0.17
   4   8  -2    0.69    0.19
   4   8  -2    0.69    0.22
  -4  -8   2    0.63    0.16
  -4  -8   2    0.48    0.22
   3   8  -2   -0.21    0.11
   3   8  -2   -0.12    0.12
  -3  -8   2   -0.15    0.15
  -3  -8   2    0.09    0.17
  -3  -8   2   -0.06    0.11
   2   8  -2   13.70    0.91
   2   8  -2   13.13    0.92
  -2  -8   2   13.22    1.00
  -2  -8   2   13.37    0.92
  -2  -8   2   14.26    1.04
   1   8  -2    0.23    0.11
   1   8  -2    0.22    0.13
   1   8  -2    0.23    0.11
  -1  -8   2    0.00    0.16
   0   8  -2    4.43    0.33
   0   8  -2    4.32    0.33
   0  -8   2    4.26    0.44
   1  -8   2   19.38    1.35
   2  -8   2    1.18    0.23
   3  -8   2   -0.12    0.12
   4  -8   2    0.70    0.17
   7   7  -2    0.28    0.17
   7   7  -2    0.04    0.16
  -7  -7   2   -0.04    0.19
   6   7  -2    0.72    0.18
   6   7  -2    0.27    0.17
  -6  -7   2    0.53    0.13
  -6  -7   2    0.37    0.21
   5   7  -2    1.32    0.23
   5   7  -2    1.58    0.28
  -5  -7   2    1.53    0.20
  -5  -7   2    1.38    0.30
  -5  -7   2    1.11    0.19
   4   7  -2    1.09    0.24
   4   7  -2    1.10    0.19
   4   7  -2    1.69    0.24
  -4  -7   2    1.36    0.16
  -4  -7   2    1.21    0.26
  -4  -7   2    0.81    0.16
   3   7  -2    8.62    0.64
   3   7  -2    9.51    0.71
   3   7  -2    8.43    0.63
  -3  -7   2    9.15    0.54
  -3  -7   2    8.22    0.63
  -3  -7   2    8.05    0.68
  -3  -7   2    8.56    0.72
   2   7  -2   49.66    3.12
   2   7  -2   49.34    2.91
   2   7  -2   47.43    3.00
  -2  -7   2   45.41    2.91
  -2  -7   2   49.90    3.22
  -2  -7   2   47.66    3.12
   1   7  -2   26.43    1.59
   1   7  -2   28.43    1.63
   1   7  -2   22.76    1.58
  -1  -7   2   25.85    1.60
  -1  -7   2   27.36    1.72
  -1  -7   2   23.30    1.71
   0   7  -2    3.97    0.33
   0   7  -2    4.14    0.33
   0   7  -2    4.98    0.42
   0  -7   2    4.77    0.44
   0  -7   2    4.81    0.42
   1  -7   2    2.10    0.29
   2  -7   2    6.14    0.52
   3  -7   2   -0.13    0.10
   4  -7   2    1.69    0.24
   5  -7   2    0.28    0.13
   7   6  -2    2.00    0.34
  -7  -6   2    1.94    0.27
  -7  -6   2    1.85    0.38
   6   6  -2    0.88    0.23
   6   6  -2    1.18    0.21
  -6  -6   2    1.89    0.23
  -6  -6   2    1.23    0.16
  -6  -6   2    1.31    0.29
  -6  -6   2    1.24    0.15
   5   6  -2    3.19    0.33
   5   6  -2    3.26    0.39
  -5  -6   2    3.27    0.42
  -5  -6   2    2.72    0.29
  -5  -6   2    3.50    0.29
  -5  -6   2    3.59    0.29
   4   6  -2    2.18    0.25
   4   6  -2    2.21    0.31
   4   6  -2    1.59    0.22
   4   6  -2    1.91    0.29
  -4  -6   2    2.02    0.32
  -4  -6   2    2.18    0.24
  -4  -6   2    1.68    0.18
  -4  -6   2    2.18    0.28
  -4  -6   2    1.73    0.22
   3   6  -2    0.09    0.13
   3   6  -2    0.28    0.12
   3   6  -2    0.12    0.11
  -3  -6   2    0.22    0.10
  -3  -6   2    0.34    0.17
  -3  -6   2    0.09    0.10
  -3  -6   2    0.27    0.08
  -3  -6   2    0.15    0.13
   2   6  -2    7.84    0.56
   2   6  -2    7.40    0.55
   2   6  -2    7.63    0.61
   2   6  -2    6.98    0.53
  -2  -6   2    7.11    0.54
  -2  -6   2    7.81    0.47
  -2  -6   2    8.80    0.61
  -2  -6   2    7.64    0.62
   1   6  -2   71.91    4.38
   1   6  -2   71.89    4.22
   1   6  -2   68.19    4.08
   1   6  -2   70.74    4.08
  -1  -6   2   67.07    4.37
  -1  -6   2   63.42    4.08
  -1  -6   2   68.34    4.36
   0   6  -2    0.65    0.09
   0   6  -2    0.96    0.16
   0   6  -2    0.97    0.13
   0   6  -2    0.83    0.11
   0  -6   2    0.75    0.16
   0  -6   2    1.05    0.15
   0  -6   2    0.87    0.16
   1  -6   2    0.23    0.12
   1  -6   2    0.18    0.10
   1  -6   2    0.30    0.12
   2  -6   2   18.25    1.30
   2  -6   2   20.53    1.31
   3  -6   2    6.37    0.49
   3  -6   2    6.20    0.50
   4  -6   2    0.02    0.11
   4  -6   2   -0.09    0.09
   5  -6   2    0.03    0.10
   8   5  -2   -0.19    0.16
  -8  -5   2    0.19    0.21
  -8  -5   2    0.04    0.19
   7   5  -2    0.32    0.17
  -7  -5   2    0.36    0.15
  -7  -5   2    0.00    0.20
   6   5  -2    0.89    0.20
  -6  -5   2    1.45    0.30
  -6  -5   2    1.23    0.20
   5   5  -2    7.88    0.64
  -5  -5   2    7.67    0.53
  -5  -5   2    8.04    0.55
  -5  -5   2    8.28    0.54
  -5  -5   2    7.81    0.67
   4   5  -2    3.30    0.37
   4   5  -2    4.21    0.38
   4   5  -2    3.63    0.32
  -4  -5   2    4.40    0.32
  -4  -5   2    3.89    0.29
  -4  -5   2    3.39    0.39
  -4  -5   2    3.84    0.31
   3   5  -2    1.02    0.18
   3   5  -2    1.11    0.17
   3   5  -2    1.13    0.20
   3   5  -2    1.32    0.18
  -3  -5   2    1.03    0.21
  -3  -5   2    1.16    0.12
  -3  -5   2    0.83    0.15
  -3  -5   2    0.83    0.16
   2   5  -2    0.34    0.14
   2   5  -2    0.27    0.10
   2   5  -2    0.42    0.11
   2   5  -2    0.39    0.14
   2   5  -2    0.32    0.10
  -2  -5   2    0.44    0.14
  -2  -5   2    0.41    0.06
  -2  -5   2    0.47    0.13
  -2  -5   2    0.15    0.09
  -2  -5   2    0.17    0.12
  -2  -5   2    0.29    0.10
   1   5  -2    3.50    0.26
   1   5  -2    2.48    0.25
   1   5  -2    3.43    0.27
   1   5  -2    3.07    0.30
  -1  -5   2    3.01    0.27
  -1  -5   2    3.57    0.30
  -1  -5   2    3.24    0.31
   0   5  -2   30.51    2.20
   0   5  -2   35.81    2.06
   0   5  -2   33.84    2.12
   0   5  -2   36.59    2.06
   0  -5   2   35.45    2.22
   0  -5   2   34.52    2.22
   0  -5   2   34.33    2.07
  -1   5  -2   16.91    1.04
   1  -5   2   15.33    1.00
   1  -5   2   17.00    1.07
   1  -5   2   15.27    1.06
   1  -5   2   14.77    1.01
   2  -5   2   -0.06    0.08
   2  -5   2    0.04    0.08
   2  -5   2   -0.03    0.06
   3  -5   2    6.92    0.57
   3  -5   2    7.23    0.47
   3  -5   2    7.80    0.54
   3  -5   2    6.35    0.52
   4  -5   2    2.66    0.27
   4  -5   2    2.76    0.26
   5  -5   2   -0.22    0.08
   5  -5   2   -0.18    0.08
   6  -5   2    1.21    0.15
   6  -5   2    1.19    0.15
   8   4  -2    0.59    0.18
  -8  -4   2    0.17    0.23
  -8  -4   2    0.17    0.19
   7   4  -2    2.63    0.35
  -7  -4   2    2.62    0.34
  -7  -4   2    3.04    0.43
   6   4  -2    4.64    0.44
  -6  -4   2    4.44    0.49
  -6  -4   2    4.45    0.39
   5   4  -2    2.69    0.32
   5   4  -2    2.67    0.33
  -5  -4   2    3.34    0.28
  -5  -4   2    3.23    0.36
  -5  -4   2    2.23    0.22
  -5  -4   2    2.71    0.21
   4   4  -2    0.32    0.13
   4   4  -2    0.58    0.14
   4   4  -2    0.37    0.11
  -4  -4   2    0.34    0.09
  -4  -4   2    0.40    0.10
  -4  -4   2    0.39    0.09
  -4  -4   2    0.56    0.13
  -4  -4   2    0.27    0.17
   3   4  -2    9.94    0.70
   3   4  -2    9.17    0.69
   3   4  -2    9.26    0.64
  -3  -4   2    9.68    0.64
  -3  -4   2    9.96    0.59
  -3  -4   2    9.05    0.69
  -3  -4   2   10.42    0.64
  -3  -4   2   10.01    0.73
   2   4  -2   64.24    4.30
   2   4  -2   70.09    4.03
   2   4  -2   68.94    4.02
   2   4  -2   76.25    4.31
   2   4  -2   62.43    4.16
  -2  -4   2   68.39    4.42
  -2  -4   2   68.52    4.02
  -2  -4   2   68.63    4.29
  -2  -4   2   67.09    4.30
  -2  -4   2   67.18    4.02
  -2  -4   2   67.12    3.88
   1   4  -2   21.99    1.31
   1   4  -2   22.82    1.41
   1   4  -2   21.50    1.34
   1   4  -2   21.53    1.40
  -1  -4   2   20.39    1.40
  -1  -4   2   20.75    1.40
  -1  -4   2   20.70    1.30
   0   4  -2   17.43    1.02
   0   4  -2   17.14    1.05
   0   4  -2   15.42    1.10
   0   4  -2   17.00    1.02
   0  -4   2   17.12    1.11
   0  -4   2   17.27    1.06
   0  -4   2   16.98    1.03
   0  -4   2   15.62    1.10
  -1   4  -2    1.63    0.17
   1  -4   2    1.87    0.19
   1  -4   2    1.96    0.17
   1  -4   2    1.55    0.19
   1  -4   2    1.74    0.16
  -2   4  -2    0.01    0.09
   2  -4   2    0.08    0.05
   2  -4   2    0.08    0.07
   2  -4   2    0.08    0.08
  -3   4  -2   19.46    1.25
   3  -4   2   21.02    1.33
   3  -4   2   20.41    1.38
   3  -4   2   20.82    1.33
  -4   4  -2   51.67    2.92
   4  -4   2   47.19    3.10
   4  -4   2   49.20    3.10
  -5   4  -2   -0.13    0.14
   5  -4   2   -0.02    0.07
   5  -4   2    0.05    0.07
  -6   4  -2    0.30    0.22
   6  -4   2    0.23    0.08
   6  -4   2    0.37    0.09
   8   3  -2    0.49    0.18
  -8  -3   2    0.00    0.19
  -8  -3   2    0.18    0.22
   7   3  -2    3.84    0.40
  -7  -3   2    3.67    0.40
  -7  -3   2    5.20    0.51
   6   3  -2    2.23    0.29
  -6  -3   2    2.72    0.37
  -6  -3   2    2.35    0.29
   5   3  -2   19.26    1.41
   5   3  -2   22.82    1.42
  -5  -3   2   22.51    1.50
  -5  -3   2   20.06    1.30
   4   3  -2   35.77    2.21
   4   3  -2   40.45    2.38
   4   3  -2   36.21    2.36
  -4  -3   2   36.66    2.18
  -4  -3   2   38.59    2.35
  -4  -3   2   37.57    2.18
  -4  -3   2   33.96    2.45
  -4  -3   2   34.88    2.15
   3   3  -2   36.13    2.34
   3   3  -2   35.07    2.33
   3   3  -2   37.93    2.19
  -3  -3   2   35.70    2.11
  -3  -3   2   33.48    2.41
  -3  -3   2   37.23    2.33
  -3  -3   2   39.60    2.18
   2   3  -2    5.39    0.37
   2   3  -2    5.30    0.41
   2   3  -2    5.12    0.41
  -2  -3   2    4.88    0.40
  -2  -3   2    5.51    0.37
  -2  -3   2    5.07    0.40
  -2  -3   2    5.37    0.33
  -2  -3   2    5.83    0.43
   1   3  -2    1.57    0.17
   1   3  -2    1.40    0.15
   1   3  -2    1.72    0.15
   1   3  -2    1.59    0.15
  -1  -3   2    1.39    0.18
  -1  -3   2    1.55    0.15
  -1  -3   2    1.75    0.18
  -1  -3   2    1.56    0.15
  -1  -3   2    1.58    0.17
   0   3  -2   18.39    1.40
   0   3  -2   21.71    1.35
   0   3  -2   23.49    1.41
   0   3  -2   22.46    1.31
   0  -3   2   18.84    1.41
   0  -3   2   23.74    1.41
   0  -3   2   22.89    1.26
   0  -3   2   23.57    1.32
  -1   3  -2   33.23    2.06
  -1   3  -2   31.67    1.89
   1  -3   2   31.74    2.07
   1  -3   2   34.97    2.00
   1  -3   2   32.98    2.07
   1  -3   2   31.44    1.94
  -2   3  -2   19.47    1.18
   2  -3   2   19.64    1.26
   2  -3   2   19.90    1.26
  -3   3  -2   87.67    4.80
   3  -3   2   73.67    5.33
   3  -3   2   86.01    5.19
   3  -3   2   85.18    5.19
  -4   3  -2    0.66    0.17
   4  -3   2    0.43    0.09
   4  -3   2    0.40    0.10
  -5   3  -2    1.76    0.28
   5  -3   2    1.61    0.14
   5  -3   2    1.57    0.14
  -6   3  -2    0.45    0.20
  -7   3  -2    0.14    0.20
   8   2  -2   -0.05    0.12
  -8  -2   2   -0.13    0.18
   7   2  -2   -0.02    0.11
  -7  -2   2    0.14    0.17
  -7  -2   2    0.27    0.19
   6   2  -2    1.57    0.22
   6   2  -2    2.14    0.26
  -6  -2   2    1.85    0.30
  -6  -2   2    1.49    0.27
   5   2  -2   94.26    5.77
   5   2  -2   94.05    5.76
  -5  -2   2   78.58    5.28
  -5  -2   2   99.74    5.96
   4   2  -2    1.41    0.18
   4   2  -2    1.43    0.18
  -4  -2   2    1.29    0.21
  -4  -2   2    1.33    0.16
  -4  -2   2    1.12    0.16
   3   2  -2   15.15    1.01
   3   2  -2   15.91    0.94
   3   2  -2   15.88    1.06
   3   2  -2   14.61    1.01
  -3  -2   2   16.01    0.93
  -3  -2   2   15.28    1.00
  -3  -2   2   16.74    0.93
  -3  -2   2   13.68    0.91
  -3  -2   2   13.60    1.05
   2   2  -2    0.24    0.08
   2   2  -2    0.30    0.07
   2   2  -2    0.12    0.08
   2   2  -2    0.44    0.10
  -2  -2   2    0.40    0.10
  -2  -2   2    0.17    0.06
  -2  -2   2    0.26    0.06
  -2  -2   2    0.17    0.06
  -2  -2   2    0.06    0.05
  -2  -2   2    0.07    0.07
   1   2  -2    1.86    0.15
   1   2  -2    1.74    0.17
   1   2  -2    1.85    0.15
   1   2  -2    1.88    0.17
  -1  -2   2    1.86    0.15
  -1  -2   2    1.94    0.15
  -1  -2   2    1.68    0.17
  -1  -2   2    1.48    0.18
  -1  -2   2    1.75    0.17
   0   2  -2    8.19    0.53
   0   2  -2    8.68    0.53
   0   2  -2    8.57    0.50
   0   2  -2    9.00    0.54
   0   2  -2    8.44    0.57
   0  -2   2    8.42    0.50
   0  -2   2    8.86    0.57
   0  -2   2    7.95    0.53
   0  -2   2    8.35    0.57
  -1   2  -2  259.63   16.20
  -1   2  -2  268.46   14.81
  -1   2  -2  290.62   16.18
   1  -2   2  273.64   16.19
   1  -2   2  235.43   16.19
   1  -2   2  242.31   15.75
   1  -2   2  255.11   15.19
  -2   2  -2    5.54    0.39
   2  -2   2    5.90    0.39
   2  -2   2    5.89    0.39
  -3   2  -2   35.22    2.12
   3  -2   2   39.21    2.25
   3  -2   2   34.28    2.25
   3  -2   2   34.90    2.32
  -4   2  -2    3.86    0.37
   4  -2   2    4.56    0.33
  -5   2  -2    7.40    0.57
  -6   2  -2    1.80    0.29
  -7   2  -2    0.08    0.18
   8   1  -2    1.65    0.24
  -8  -1   2    1.73    0.32
   7   1  -2    1.50    0.21
  -7  -1   2    1.36    0.27
  -7  -1   2    1.48    0.29
   6   1  -2    0.87    0.16
   6   1  -2    1.10    0.18
  -6  -1   2    1.21    0.24
  -6  -1   2    0.88    0.22
   5   1  -2   17.50    1.18
   5   1  -2   17.12    1.18
  -5  -1   2   18.17    1.12
  -5  -1   2   18.58    1.27
   4   1  -2    5.85    0.44
   4   1  -2    5.06    0.39
   4   1  -2    5.47    0.40
  -4  -1   2    5.37    0.39
  -4  -1   2    4.62    0.43
   3   1  -2    3.25    0.24
   3   1  -2    3.66    0.28
   3   1  -2    3.51    0.27
   3   1  -2    2.82    0.30
  -3  -1   2    3.30    0.26
  -3  -1   2    3.57    0.26
  -3  -1   2    2.95    0.31
  -3  -1   2    3.14    0.21
  -3  -1   2    4.03    0.22
   2   1  -2   19.03    1.33
   2   1  -2   19.86    1.24
   2   1  -2   20.43    1.38
  -2  -1   2   21.69    1.39
  -2  -1   2   21.72    1.21
  -2  -1   2   21.04    1.24
  -2  -1   2   22.60    1.24
  -2  -1   2   19.85    1.33
  -2  -1   2   20.69    1.33
   1   1  -2  148.78    8.27
   1   1  -2  145.42    8.82
   1   1  -2  123.92    9.04
   1   1  -2  149.16    8.04
   1   1  -2  143.87    8.82
  -1  -1   2  139.13    8.82
  -1  -1   2  138.29    8.27
  -1  -1   2  136.08    8.27
  -1  -1   2  144.03    9.05
  -1  -1   2  148.02    8.82
   0   1  -2   90.50    5.48
   0   1  -2   96.64    5.99
   0   1  -2   95.69    5.32
   0   1  -2   98.54    5.84
   0   1  -2   92.93    5.48
   0  -1   2   91.25    5.48
   0  -1   2   91.39    5.99
   0  -1   2   85.89    5.84
   0  -1   2   99.58    5.48
  -1   1  -2   95.38    6.07
  -1   1  -2   91.08    6.07
  -1   1  -2   96.73    5.56
   1  -1   2   98.35    6.08
   1  -1   2   96.75    6.08
   1  -1   2  109.68    5.90
   1  -1   2   95.40    5.70
  -2   1  -2    0.10    0.06
   2  -1   2    0.22    0.04
   2  -1   2    0.28    0.04
   2  -1   2    0.16    0.04
  -3   1  -2    1.04    0.15
   3  -1   2    1.27    0.11
  -4   1  -2   28.78    1.73
   4  -1   2   28.82    1.87
  -5   1  -2    2.10    0.27
   5  -1   2    1.38    0.17
  -6   1  -2    1.82    0.28
   6  -1   2    2.01    0.16
   6  -1   2    1.75    0.15
  -7   1  -2    1.24    0.28
   7  -1   2    1.60    0.15
   7  -1   2    1.79    0.16
   8   0  -2    0.43    0.14
  -8   0   2    0.27    0.20
   7   0  -2    2.47    0.28
  -7   0   2    3.08    0.38
  -7   0   2    3.28    0.37
   6   0  -2    1.79    0.20
   6   0  -2    1.71    0.21
  -6   0   2    1.25    0.23
  -6   0   2    2.24    0.31
   5   0  -2    0.94    0.14
   5   0  -2    1.28    0.16
  -5   0   2    0.82    0.19
  -5   0   2    0.90    0.19
   4   0  -2   17.93    1.23
   4   0  -2   19.74    1.30
   4   0  -2   19.21    1.23
  -4   0   2   18.71    1.31
  -4   0   2   19.37    1.16
   3   0  -2   68.35    4.88
   3   0  -2   82.09    5.05
   3   0  -2   84.34    4.89
  -3   0   2   77.16    4.49
  -3   0   2   79.53    4.86
  -3   0   2   77.65    5.05
   2   0  -2    0.36    0.07
   2   0  -2    0.51    0.08
   2   0  -2    0.46    0.10
   2   0  -2    0.43    0.06
  -2   0   2    0.20    0.06
  -2   0   2    0.30    0.09
  -2   0   2    0.42    0.06
  -2   0   2    0.44    0.05
  -2   0   2    0.24    0.04
  -2   0   2    0.45    0.07
   1   0  -2  292.75   17.99
   1   0  -2  300.53   17.54
   1   0  -2  245.87   16.46
   1   0  -2  275.27   17.54
   1   0  -2  261.31   16.46
  -1   0   2  300.83   16.51
  -1   0   2  294.31   18.00
  -1   0   2  310.05   16.50
  -1   0   2  262.45   17.53
   0   0  -2  290.24   15.88
   0   0  -2  294.07   16.92
   0   0   2  238.71   15.85
   0   0   2  286.04   17.32
   0   0   2  280.70   15.89
   0   0   2  224.81   16.88
   0   0   2  290.57   16.89
  -1   0  -2   58.73    3.37
  -1   0  -2   59.68    3.67
  -1   0  -2   65.03    3.44
   1   0   2   55.30    3.45
   1   0   2   57.30    3.68
   1   0   2   57.47    3.68
   1   0   2   61.35    3.57
   1   0   2   56.80    3.76
  -2   0  -2   27.51    1.58
   2   0   2   26.56    1.69
   2   0   2   26.97    1.69
  -3   0  -2    0.63    0.08
  -3   0  -2    0.40    0.12
   3   0   2    0.62    0.06
   3   0   2    0.58    0.07
   3   0   2    0.60    0.06
  -4   0  -2   55.94    3.64
   4   0   2   54.35    3.53
   4   0   2   57.47    3.64
   4   0   2   59.11    3.54
  -5   0  -2    7.37    0.56
  -5   0  -2    8.09    0.55
   5   0   2    7.20    0.50
   5   0   2    8.04    0.51
   5   0   2    7.51    0.54
  -6   0  -2    0.38    0.19
   6   0   2    0.58    0.09
   6   0   2    0.45    0.08
  -7   0  -2   -0.20    0.16
   7   0   2   -0.02    0.07
   7   0   2   -0.06    0.07
  -8   0  -2   -0.14    0.18
   8   0   2    0.00    0.08
   8  -1  -2    0.64    0.16
   7  -1  -2    0.00    0.09
   7  -1  -2   -0.04    0.10
  -7   1   2    0.04    0.16
  -7   1   2   -0.21    0.16
   6  -1  -2   -0.12    0.07
   6  -1  -2   -0.10    0.06
  -6   1   2   -0.08    0.12
  -6   1   2   -0.06    0.13
   5  -1  -2    6.94    0.47
   5  -1  -2    6.82    0.47
  -5   1   2    5.67    0.49
  -5   1   2    6.75    0.55
   4  -1  -2    0.10    0.05
   4  -1  -2    0.08    0.06
   4  -1  -2    0.28    0.12
  -4   1   2    0.13    0.10
  -4   1   2    0.07    0.10
   3  -1  -2  229.89   13.84
   3  -1  -2  240.62   13.46
   3  -1  -2  197.80   13.45
  -3   1   2  198.32   13.83
  -3   1   2  216.20   12.34
   2  -1  -2   34.00    1.98
   2  -1  -2   33.60    1.98
   2  -1  -2   34.51    2.06
  -2   1   2   28.16    1.96
  -2   1   2   29.38    1.96
  -2   1   2   29.01    2.05
   1  -1  -2  807.37   47.94
   1  -1  -2  742.31   49.19
   1  -1  -2  809.02   44.97
   1  -1  -2  804.43   44.98
  -1   1   2  703.11   47.86
  -1   1   2  755.00   47.90
  -1   1   2  713.87   44.94
  -1   1   2  832.78   44.97
   0  -1  -2   38.31    2.32
   0  -1  -2   37.59    2.18
   0  -1  -2   38.44    2.39
   0  -1  -2   40.68    2.18
   0   1   2   34.05    2.18
   0   1   2   36.94    2.32
   0   1   2   38.88    2.18
   0   1   2   34.17    2.32
   0   1   2   32.71    2.38
  -1  -1  -2    6.69    0.41
  -1  -1  -2    5.75    0.39
  -1  -1  -2    6.16    0.38
  -1  -1  -2    5.74    0.41
  -1  -1  -2    6.36    0.38
   1   1   2    6.41    0.38
   1   1   2    6.73    0.42
   1   1   2    5.90    0.38
  -2  -1  -2    1.99    0.13
  -2  -1  -2    1.75    0.14
  -2  -1  -2    1.80    0.16
  -2  -1  -2    1.98    0.13
   2   1   2    1.93    0.15
   2   1   2    2.09    0.16
  -3  -1  -2    4.26    0.33
  -3  -1  -2    4.34    0.32
   3   1   2    5.07    0.32
   3   1   2    4.34    0.31
  -4  -1  -2    0.77    0.15
  -4  -1  -2    0.79    0.11
   4   1   2    0.80    0.10
   4   1   2    0.54    0.09
  -5  -1  -2   -0.06    0.07
  -5  -1  -2   -0.12    0.09
   5   1   2   -0.05    0.06
   5   1   2   -0.07    0.05
  -6  -1  -2    0.78    0.15
  -6  -1  -2    0.78    0.20
   6   1   2    0.86    0.13
   6   1   2    0.82    0.12
  -7  -1  -2    0.50    0.21
   7   1   2    0.50    0.12
   7   1   2    0.46    0.13
  -8  -1  -2    2.36    0.38
   8   1   2    1.96    0.24
   7  -2  -2    0.11    0.10
   7  -2  -2    0.32    0.10
   6  -2  -2    0.45    0.10
   6  -2  -2    0.33    0.09
  -6   2   2    0.29    0.17
  -6   2   2    0.58    0.18
   5  -2  -2   14.91    0.99
   5  -2  -2   15.78    0.99
  -5   2   2   15.17    1.09
  -5   2   2   14.46    0.98
   4  -2  -2   11.63    0.73
   4  -2  -2   10.53    0.81
  -4   2   2   10.85    0.81
  -4   2   2   11.00    0.73
   3  -2  -2   12.52    0.98
  -3   2   2   15.87    1.00
   2  -2  -2  169.78   11.24
   2  -2  -2  156.68   11.24
   2  -2  -2  202.59   11.58
  -2   2   2  195.74   11.58
   1  -2  -2  227.06   14.08
   1  -2  -2  214.53   13.21
   1  -2  -2  238.66   14.08
   1  -2  -2  207.76   14.45
  -1   2   2  242.10   13.24
  -1   2   2  231.81   14.07
  -1   2   2  224.84   13.23
   0  -2  -2   76.45    4.42
   0  -2  -2   79.06    4.42
   0  -2  -2   72.02    4.71
   0   2   2   75.51    4.71
   0   2   2   81.20    4.72
   0   2   2   69.29    4.42
  -1  -2  -2  938.33   52.65
  -1  -2  -2  888.35   56.02
  -1  -2  -2  799.45   54.51
   1   2   2  953.24   54.57
   1   2   2  819.77   56.03
   1   2   2  953.70   52.63
   1   2   2  861.98   56.03
   1   2   2 1000.00   52.60
  -2  -2  -2   52.54    3.53
  -2  -2  -2   60.15    3.53
  -2  -2  -2   66.63    3.78
  -2  -2  -2   64.77    3.77
  -2  -2  -2   57.65    3.46
   2   2   2   65.30    3.54
   2   2   2   54.74    3.77
   2   2   2   61.12    3.67
  -3  -2  -2   63.69    4.13
  -3  -2  -2   68.27    4.01
  -3  -2  -2   62.28    3.71
   3   2   2   61.61    4.02
   3   2   2   65.42    4.03
  -4  -2  -2    4.11    0.35
  -4  -2  -2    4.56    0.35
   4   2   2    4.45    0.34
   4   2   2    5.03    0.35
  -5  -2  -2    0.10    0.08
  -5  -2  -2   -0.07    0.11
   5   2   2   -0.09    0.07
   5   2   2   -0.10    0.06
  -6  -2  -2    7.88    0.58
  -6  -2  -2    7.38    0.58
   6   2   2    7.86    0.56
   6   2   2    7.37    0.55
  -7  -2  -2    4.02    0.43
   7   2   2    4.67    0.38
  -8  -2  -2    0.21    0.20
   8   2   2    0.10    0.12
   7  -3  -2    4.62    0.37
   7  -3  -2    4.98    0.38
   6  -3  -2    0.07    0.07
   6  -3  -2    0.08    0.07
   5  -3  -2    2.59    0.21
   5  -3  -2    1.93    0.20
   4  -3  -2    0.86    0.12
   4  -3  -2    1.08    0.12
  -4   3   2    1.07    0.20
   3  -3  -2   15.53    1.04
   3  -3  -2   16.61    1.05
   3  -3  -2   16.73    1.13
   2  -3  -2   40.40    2.41
   2  -3  -2   33.21    2.40
   2  -3  -2   41.49    2.52
   1  -3  -2   93.31    6.41
   1  -3  -2  100.28    6.23
   1  -3  -2  106.50    5.84
   1  -3  -2  104.90    6.23
  -1   3   2  101.96    6.22
  -1   3   2   96.21    5.83
  -1   3   2  100.00    5.83
  -1   3   2   96.41    6.22
   0  -3  -2   29.17    1.78
   0  -3  -2   30.71    1.84
   0  -3  -2   29.60    1.90
   0   3   2   29.73    1.78
   0   3   2   28.53    1.90
   0   3   2   32.18    1.78
  -1  -3  -2  125.41    7.99
  -1  -3  -2  139.12    8.29
  -1  -3  -2  125.36    8.52
  -1  -3  -2  151.88    8.00
  -1  -3  -2  136.23    8.52
   1   3   2  126.15    8.52
   1   3   2  153.68    8.29
   1   3   2  141.92    7.99
   1   3   2  130.95    7.99
  -2  -3  -2    3.30    0.29
  -2  -3  -2    3.92    0.27
  -2  -3  -2    4.69    0.31
  -2  -3  -2    3.91    0.27
   2   3   2    3.89    0.30
   2   3   2    4.17    0.31
   2   3   2    4.12    0.28
   2   3   2    3.67    0.28
  -3  -3  -2    1.26    0.15
  -3  -3  -2    0.88    0.13
  -3  -3  -2    1.21    0.11
  -3  -3  -2    1.36    0.14
  -3  -3  -2    1.18    0.10
   3   3   2    1.10    0.14
   3   3   2    1.18    0.12
   3   3   2    1.20    0.15
   3   3   2    1.21    0.13
  -4  -3  -2    1.20    0.16
  -4  -3  -2    1.14    0.17
   4   3   2    1.38    0.16
   4   3   2    1.23    0.16
  -5  -3  -2    2.33    0.27
  -5  -3  -2    2.65    0.27
   5   3   2    2.85    0.26
   5   3   2    2.52    0.25
  -6  -3  -2    1.22    0.20
  -6  -3  -2    1.04    0.23
   6   3   2    0.76    0.16
   6   3   2    0.78    0.16
  -7  -3  -2   -0.24    0.17
   7   3   2    0.02    0.10
  -8  -3  -2    3.60    0.41
   8   3   2    3.05    0.35
   7  -4  -2    0.07    0.09
   6  -4  -2    0.08    0.07
   6  -4  -2    0.11    0.08
   5  -4  -2    0.13    0.07
   5  -4  -2    0.13    0.07
   4  -4  -2    3.20    0.27
   4  -4  -2    3.77    0.28
   3  -4  -2   55.40    3.45
   3  -4  -2   54.42    3.60
   2  -4  -2   10.67    0.70
   2  -4  -2    9.48    0.63
   2  -4  -2    8.11    0.62
   1  -4  -2    0.49    0.08
   1  -4  -2    0.63    0.11
  -1   4   2    0.66    0.09
  -1   4   2    0.66    0.06
  -1   4   2    0.49    0.06
   0  -4  -2    0.63    0.09
   0  -4  -2    0.95    0.10
   0  -4  -2    0.91    0.11
   0  -4  -2    0.53    0.10
   0   4   2    0.99    0.10
   0   4   2    0.84    0.10
   0   4   2    0.90    0.11
  -1  -4  -2    5.18    0.33
  -1  -4  -2    4.48    0.31
  -1  -4  -2    4.36    0.32
  -1  -4  -2    4.46    0.35
  -1  -4  -2    4.42    0.34
   1   4   2    4.60    0.32
   1   4   2    4.54    0.32
   1   4   2    4.50    0.35
   1   4   2    4.58    0.33
   1   4   2    4.43    0.34
  -2  -4  -2    2.53    0.20
  -2  -4  -2    2.50    0.22
  -2  -4  -2    2.46    0.20
  -2  -4  -2    1.92    0.21
  -2  -4  -2    2.28    0.19
   2   4   2    2.61    0.22
   2   4   2    2.22    0.19
   2   4   2    2.36    0.22
   2   4   2    2.13    0.20
  -3  -4  -2   47.71    2.81
  -3  -4  -2   42.25    2.57
  -3  -4  -2   45.09    2.63
  -3  -4  -2   44.58    2.62
   3   4   2   42.34    2.81
   3   4   2   42.58    2.81
   3   4   2   47.19    2.64
   3   4   2   42.37    2.72
  -4  -4  -2    0.78    0.12
  -4  -4  -2    0.75    0.14
  -4  -4  -2    0.82    0.14
  -4  -4  -2    1.01    0.09
  -4  -4  -2    0.68    0.08
   4   4   2    0.95    0.13
   4   4   2    0.76    0.14
   4   4   2    0.84    0.12
   4   4   2    0.68    0.13
  -5  -4  -2   45.78    2.91
  -5  -4  -2   51.80    3.24
   5   4   2   50.51    3.15
   5   4   2   49.14    3.15
   5   4   2   49.48    3.04
  -6  -4  -2   35.64    2.28
  -6  -4  -2   33.41    2.06
   6   4   2   32.86    2.21
  -7  -4  -2    2.86    0.36
   7   4   2    2.43    0.30
  -8  -4  -2    0.78    0.25
   8   4   2    0.39    0.17
   7  -5  -2   -0.16    0.08
   6  -5  -2    1.10    0.16
   6  -5  -2    1.14    0.16
   5  -5  -2   11.93    0.89
   5  -5  -2   14.85    0.90
   4  -5  -2    3.26    0.27
   4  -5  -2    2.85    0.26
   3  -5  -2   39.25    2.49
   2  -5  -2    6.08    0.49
   2  -5  -2    5.26    0.42
   2  -5  -2    6.22    0.43
   1  -5  -2   31.99    1.95
   1  -5  -2   29.62    1.81
   1  -5  -2   29.52    1.94
  -1   5   2   31.28    1.92
  -1   5   2   31.09    1.79
  -1   5   2   28.20    1.78
   0  -5  -2    7.40    0.48
   0  -5  -2    7.49    0.52
   0  -5  -2    6.67    0.52
   0  -5  -2    7.42    0.49
   0   5   2    7.19    0.47
   0   5   2    7.50    0.47
  -1  -5  -2  194.00   11.48
  -1  -5  -2  189.61   11.90
  -1  -5  -2  202.06   11.48
  -1  -5  -2  202.18   12.24
   1   5   2  204.46   12.24
   1   5   2  201.30   12.24
   1   5   2  173.21   11.47
   1   5   2  204.28   11.48
  -2  -5  -2    6.93    0.51
  -2  -5  -2    6.16    0.50
  -2  -5  -2    5.66    0.45
  -2  -5  -2    6.80    0.46
  -2  -5  -2    7.29    0.47
   2   5   2    7.09    0.51
   2   5   2    6.64    0.50
   2   5   2    6.98    0.46
   2   5   2    7.55    0.48
  -3  -5  -2  105.30    5.95
  -3  -5  -2  105.17    6.10
  -3  -5  -2   98.98    6.10
   3   5   2  107.74    6.11
   3   5   2  105.44    6.33
   3   5   2  106.44    6.52
   3   5   2   97.64    6.51
  -4  -5  -2    0.90    0.15
  -4  -5  -2    0.44    0.12
  -4  -5  -2    0.55    0.09
  -4  -5  -2    0.50    0.09
  -4  -5  -2    0.48    0.13
   4   5   2    0.47    0.11
   4   5   2    0.44    0.13
   4   5   2    0.45    0.11
   4   5   2    0.41    0.12
  -5  -5  -2    8.37    0.62
  -5  -5  -2    7.45    0.57
   5   5   2    7.54    0.55
   5   5   2    7.34    0.59
   5   5   2    6.95    0.59
  -6  -5  -2    3.48    0.40
  -6  -5  -2    3.95    0.39
   6   5   2    4.17    0.35
   6   5   2    3.24    0.37
  -7  -5  -2    0.30    0.18
  -7  -5  -2    0.24    0.19
   7   5   2    0.00    0.15
  -8  -5  -2    0.52    0.20
   8   5   2    0.19    0.16
   6  -6  -2    0.38    0.13
   5  -6  -2    1.06    0.16
   5  -6  -2    1.04    0.17
   4  -6  -2    3.15    0.28
   4  -6  -2    2.87    0.28
   3  -6  -2   -0.02    0.10
   3  -6  -2    0.35    0.11
   2  -6  -2    0.62    0.13
   2  -6  -2    0.40    0.12
   1  -6  -2    0.76    0.14
   1  -6  -2    0.96    0.13
   1  -6  -2    1.11    0.14
   1  -6  -2    0.82    0.14
  -1   6   2    0.96    0.09
  -1   6   2    0.87    0.09
  -1   6   2    1.07    0.13
   0  -6  -2    6.09    0.45
   0  -6  -2    5.80    0.41
   0  -6  -2    5.56    0.41
   0  -6  -2    5.92    0.46
   0   6   2    5.96    0.40
   0   6   2    5.65    0.40
  -1  -6  -2   18.88    1.28
  -1  -6  -2   18.09    1.18
  -1  -6  -2   20.18    1.28
   1   6   2   19.03    1.22
   1   6   2   19.94    1.19
  -2  -6  -2    0.03    0.07
  -2  -6  -2    0.09    0.09
  -2  -6  -2   -0.05    0.07
  -2  -6  -2   -0.05    0.08
  -2  -6  -2    0.10    0.06
   2   6   2    0.07    0.10
   2   6   2   -0.01    0.07
   2   6   2    0.08    0.07
   2   6   2   -0.16    0.06
   2   6   2   -0.01    0.07
  -3  -6  -2    7.63    0.62
  -3  -6  -2    8.65    0.58
   3   6   2    8.91    0.60
   3   6   2    8.78    0.58
   3   6   2    8.17    0.63
   3   6   2    8.33    0.63
  -4  -6  -2    8.05    0.62
  -4  -6  -2    9.76    0.69
  -4  -6  -2    9.81    0.63
  -4  -6  -2    9.39    0.63
   4   6   2    9.44    0.70
   4   6   2    9.37    0.66
   4   6   2   10.43    0.65
   4   6   2    8.76    0.70
  -5  -6  -2    2.01    0.29
  -5  -6  -2    1.89    0.18
  -5  -6  -2    1.55    0.19
  -5  -6  -2    1.78    0.25
   5   6   2    1.65    0.27
   5   6   2    1.61    0.22
  -6  -6  -2    8.79    0.66
  -6  -6  -2    8.45    0.73
   6   6   2    8.99    0.65
   6   6   2    9.55    0.71
  -7  -6  -2   10.84    0.80
  -7  -6  -2    8.90    0.71
   7   6   2    9.63    0.76
   7   6   2    8.74    0.69
  -8  -6  -2    0.23    0.20
   8   6   2    0.04    0.16
   6  -7  -2    0.68    0.15
   5  -7  -2    0.14    0.12
   4  -7  -2    0.07    0.11
   3  -7  -2    0.13    0.11
   3  -7  -2    0.10    0.10
   2  -7  -2    3.85    0.35
   2  -7  -2    3.35    0.35
   1  -7  -2   19.24    1.18
   1  -7  -2   18.19    1.27
   1  -7  -2   20.61    1.28
  -1   7   2   18.60    1.13
  -1   7   2   20.04    1.25
  -1   7   2   17.57    1.13
   0  -7  -2    0.18    0.10
   0  -7  -2    0.00    0.10
   0  -7  -2   -0.02    0.06
   0   7   2    0.08    0.06
   0   7   2   -0.01    0.05
  -1  -7  -2    0.23    0.09
  -1  -7  -2    0.14    0.10
  -1  -7  -2    0.32    0.12
   1   7   2   -0.03    0.10
   1   7   2    0.18    0.08
   1   7   2    0.28    0.09
   1   7   2    0.28    0.10
  -2  -7  -2    0.60    0.16
  -2  -7  -2    0.92    0.15
  -2  -7  -2    0.96    0.16
   2   7   2    0.89    0.16
   2   7   2    0.84    0.16
   2   7   2    0.69    0.17
   2   7   2    1.16    0.17
  -3  -7  -2    1.04    0.20
  -3  -7  -2    1.68    0.21
   3   7   2    1.40    0.22
   3   7   2    1.69    0.24
   3   7   2    1.83    0.26
   3   7   2    1.40    0.21
  -4  -7  -2    9.62    0.73
  -4  -7  -2   11.04    0.73
  -4  -7  -2   11.06    0.73
   4   7   2   10.88    0.82
   4   7   2   10.93    0.75
   4   7   2   12.49    0.83
   4   7   2   10.80    0.77
  -5  -7  -2    7.55    0.66
  -5  -7  -2    8.19    0.58
  -5  -7  -2    8.53    0.56
   5   7   2    7.61    0.60
   5   7   2    8.08    0.65
  -6  -7  -2    2.19    0.19
  -6  -7  -2    2.28    0.30
  -6  -7  -2    2.68    0.36
  -6  -7  -2    2.02    0.17
   6   7   2    1.93    0.30
   6   7   2    2.37    0.29
  -7  -7  -2    0.17    0.20
  -7  -7  -2    0.23    0.18
   7   7   2    0.13    0.17
   7   7   2    0.20    0.15
  -8  -7  -2    0.08    0.17
   8   7   2    0.19    0.19
   5  -8  -2    0.70    0.17
   4  -8  -2   -0.05    0.11
   3  -8  -2    3.01    0.33
   2  -8  -2    5.18    0.46
   1  -8  -2    0.31    0.15
   1  -8  -2    0.54    0.16
  -1   8   2    0.20    0.05
  -1   8   2    0.27    0.06
   0  -8  -2    4.27    0.39
   0  -8  -2    4.02    0.34
   0  -8  -2    3.62    0.38
   0   8   2    3.68    0.30
   0   8   2    4.05    0.31
  -1  -8  -2    0.09    0.10
  -1  -8  -2    0.13    0.12
  -1  -8  -2    0.01    0.11
   1   8   2   -0.03    0.12
   1   8   2    0.16    0.09
   1   8   2    0.21    0.10
  -2  -8  -2    3.68    0.39
  -2  -8  -2    4.02    0.34
   2   8   2    4.51    0.35
   2   8   2    3.64    0.40
   2   8   2    3.74    0.35
   2   8   2    3.75    0.34
  -3  -8  -2   26.79    1.76
  -3  -8  -2   30.55    1.92
   3   8   2   28.88    1.91
   3   8   2   29.13    1.77
   3   8   2   27.47    1.82
  -4  -8  -2    0.61    0.16
  -4  -8  -2    0.79    0.17
   4   8   2    0.42    0.15
   4   8   2    0.65    0.17
   4   8   2    0.93    0.22
  -5  -8  -2    0.12    0.18
  -5  -8  -2   -0.03    0.09
  -5  -8  -2    0.10    0.13
   5   8   2   -0.11    0.15
   5   8   2   -0.08    0.12
  -6  -8  -2    2.56    0.37
  -6  -8  -2    1.65    0.22
  -6  -8  -2    2.13    0.21
  -6  -8  -2    2.30    0.29
   6   8   2    1.86    0.28
   6   8   2    2.41    0.34
  -7  -8  -2    1.61    0.34
  -7  -8  -2    1.30    0.26
   7   8   2    1.56    0.26
   7   8   2    1.56    0.30
   4  -9  -2   -0.18    0.11
   3  -9  -2    0.00    0.12
   2  -9  -2    0.22    0.14
   1  -9  -2    0.20    0.14
   0  -9  -2    0.21    0.15
   0   9   2    0.06    0.08
   0   9   2    0.23    0.10
  -1  -9  -2    5.35    0.44
  -1  -9  -2    5.35    0.50
   1   9   2    4.56    0.40
   1   9   2    5.72    0.42
  -2  -9  -2    3.64    0.40
  -2  -9  -2    3.48    0.34
   2   9   2    3.43    0.35
   2   9   2    3.78    0.34
  -3  -9  -2   10.50    0.73
  -3  -9  -2   10.34    0.81
   3   9   2    9.58    0.80
   3   9   2    9.98    0.75
   3   9   2   11.07    0.74
  -4  -9  -2    1.30    0.21
  -4  -9  -2    1.84    0.24
   4   9   2    2.09    0.27
   4   9   2    1.40    0.23
   4   9   2    2.03    0.32
  -5  -9  -2    0.01    0.17
  -5  -9  -2   -0.02    0.12
  -5  -9  -2   -0.18    0.10
   5   9   2   -0.03    0.14
   5   9   2   -0.21    0.10
  -6  -9  -2    0.13    0.20
  -6  -9  -2    0.24    0.15
  -6  -9  -2    0.26    0.12
   6   9   2    0.38    0.17
   6   9   2    0.36    0.20
  -7  -9  -2    2.47    0.20
  -7  -9  -2    3.55    0.39
  -7  -9  -2    3.74    0.47
   7   9   2    2.70    0.38
   3 -10  -2    0.24    0.15
   2 -10  -2    0.01    0.15
   1 -10  -2    1.01    0.24
   0 -10  -2    0.60    0.21
   0  10   2    0.16    0.10
   0  10   2    0.08    0.10
  -1 -10  -2    1.43    0.29
   1  10   2    0.93    0.18
  -2 -10  -2    0.09    0.15
   2  10   2   -0.02    0.10
   2  10   2    0.03    0.11
  -3 -10  -2    3.02    0.34
   3  10   2    3.33    0.34
   3  10   2    3.15    0.34
  -4 -10  -2    1.20    0.22
  -4 -10  -2    1.06    0.21
   4  10   2    1.10    0.22
  -5 -10  -2    0.09    0.18
  -5 -10  -2   -0.04    0.12
  -5 -10  -2   -0.11    0.10
   5  10   2   -0.09    0.12
  -6 -10  -2    0.05    0.15
  -6 -10  -2   -0.02    0.18
  -6 -10  -2   -0.01    0.11
   2 -11  -2    0.13    0.15
   1 -11  -2    0.29    0.20
   0 -11  -2    2.54    0.37
   0  11   2    3.00    0.27
   0  11   2    3.12    0.27
  -1 -11  -2   -0.06    0.16
   1  11   2    0.11    0.10
   2  11   2    0.00    0.11
   3  11   2    0.03    0.12
   3  11   2    0.22    0.14
  -4 -11  -2    0.11    0.12
  -4 -11  -2    0.03    0.14
   4  11   2    0.00    0.15
  -5 -11  -2    0.02    0.10
  -6 -11  -2    0.31    0.15
   1 -12  -2    0.26    0.19
   0 -12  -2    0.17    0.16
   0  12   2    0.08    0.07
   0  12   2    0.05    0.08
  -1 -12  -2    0.65    0.24
   1  12   2    0.29    0.13
   2  12   2   -0.05    0.11
   3  12   2    1.27    0.21
   3  12   2    1.07    0.21
  -4 -12  -2    0.57    0.19
  -5 -12  -2    0.24    0.16
   3  11  -3   -0.21    0.14
   2  11  -3   -0.03    0.11
   1  11  -3    0.52    0.13
  -5 -10   3   -0.17    0.13
  -4 -10   3    1.84    0.27
   3  10  -3    0.04    0.12
   3  10  -3    0.09    0.13
  -3 -10   3   -0.18    0.21
   2  10  -3    0.18    0.10
   2  10  -3   -0.13    0.11
  -2 -10   3    0.03    0.20
   1  10  -3    0.13    0.12
  -1 -10   3   -0.04    0.19
  -1 -10   3    0.35    0.21
   0  10  -3    0.35    0.08
   0  10  -3    0.20    0.08
   0 -10   3    0.21    0.19
   1 -10   3    0.09    0.18
  -6  -9   3   -0.15    0.11
  -5  -9   3    0.11    0.14
   4   9  -3    2.11    0.30
  -4  -9   3    2.39    0.40
  -4  -9   3    2.19    0.29
   3   9  -3    0.33    0.15
   3   9  -3    0.71    0.18
  -3  -9   3    0.42    0.22
   2   9  -3    1.75    0.25
   2   9  -3    2.56    0.27
  -2  -9   3    1.94    0.32
  -2  -9   3    1.93    0.35
   1   9  -3    0.39    0.13
  -1  -9   3    0.09    0.17
  -1  -9   3    0.21    0.22
   0   9  -3   -0.07    0.07
   0   9  -3   -0.09    0.06
   0  -9   3   -0.24    0.15
   1  -9   3    1.14    0.26
   2  -9   3    0.09    0.17
   3  -9   3    0.23    0.18
  -6  -8   3    0.17    0.12
   5   8  -3    0.64    0.18
  -5  -8   3    0.43    0.15
  -5  -8   3    0.92    0.26
   4   8  -3    0.16    0.14
   4   8  -3    0.17    0.14
  -4  -8   3    0.16    0.21
  -4  -8   3    0.06    0.12
   3   8  -3   -0.12    0.11
   3   8  -3   -0.07    0.11
  -3  -8   3   -0.04    0.12
  -3  -8   3   -0.06    0.16
   2   8  -3    5.50    0.44
   2   8  -3    5.22    0.44
  -2  -8   3    4.30    0.46
  -2  -8   3    5.05    0.51
  -2  -8   3    6.10    0.56
   1   8  -3    1.12    0.19
   1   8  -3    1.25    0.17
  -1  -8   3    1.05    0.24
  -1  -8   3    0.99    0.25
   0   8  -3    0.35    0.11
   0   8  -3    0.54    0.11
   0  -8   3    0.53    0.20
   1  -8   3    0.12    0.17
   2  -8   3    2.26    0.32
   3  -8   3    0.26    0.17
   4  -8   3    1.16    0.23
   7   7  -3    0.19    0.17
  -7  -7   3    0.06    0.07
  -7  -7   3    0.04    0.06
   6   7  -3    0.01    0.16
   6   7  -3    0.15    0.15
  -6  -7   3    0.15    0.11
  -6  -7   3    0.01    0.16
   5   7  -3    1.09    0.20
   5   7  -3    0.85    0.23
  -5  -7   3    1.27    0.29
  -5  -7   3    1.05    0.19
   4   7  -3    0.48    0.16
   4   7  -3    0.27    0.17
   4   7  -3    0.20    0.13
  -4  -7   3    0.36    0.13
  -4  -7   3    0.50    0.20
   3   7  -3    0.25    0.18
   3   7  -3    0.28    0.16
   3   7  -3    0.13    0.13
  -3  -7   3    0.30    0.17
  -3  -7   3    0.16    0.14
  -3  -7   3    0.50    0.20
   2   7  -3    0.40    0.15
   2   7  -3    0.79    0.23
   2   7  -3    0.70    0.18
  -2  -7   3    0.80    0.23
  -2  -7   3    0.97    0.24
  -2  -7   3    0.90    0.20
   1   7  -3   24.64    1.65
   1   7  -3   27.02    1.62
   1   7  -3   26.38    1.62
  -1  -7   3   27.04    1.82
  -1  -7   3   25.31    1.77
  -1  -7   3   26.71    1.64
   0   7  -3    0.84    0.14
   0   7  -3    0.91    0.14
   0  -7   3    0.98    0.22
   1  -7   3    0.41    0.17
   2  -7   3    5.34    0.48
   3  -7   3    0.22    0.14
   4  -7   3    0.08    0.12
   7   6  -3    0.20    0.18
  -7  -6   3    0.16    0.19
   6   6  -3   -0.03    0.14
  -6  -6   3   -0.03    0.08
  -6  -6   3    0.06    0.08
  -6  -6   3   -0.19    0.16
   5   6  -3    0.82    0.19
   5   6  -3    0.75    0.21
  -5  -6   3    1.20    0.28
  -5  -6   3    0.95    0.16
  -5  -6   3    0.51    0.14
   4   6  -3    2.38    0.33
   4   6  -3    2.00    0.27
   4   6  -3    2.45    0.28
  -4  -6   3    2.23    0.26
  -4  -6   3    1.93    0.33
  -4  -6   3    2.44    0.20
   3   6  -3   -0.14    0.09
   3   6  -3   -0.19    0.14
   3   6  -3   -0.11    0.09
  -3  -6   3    0.13    0.11
  -3  -6   3   -0.06    0.15
  -3  -6   3   -0.13    0.12
   2   6  -3   41.66    2.37
   2   6  -3   39.03    2.43
   2   6  -3   37.42    2.54
   2   6  -3   36.05    2.35
  -2  -6   3   38.74    2.53
  -2  -6   3   39.93    2.61
  -2  -6   3   39.08    2.36
   1   6  -3    0.89    0.15
   1   6  -3    0.68    0.14
   1   6  -3    1.22    0.17
  -1  -6   3    0.67    0.18
  -1  -6   3    0.86    0.19
  -1  -6   3    1.04    0.21
  -1  -6   3    0.98    0.10
  -1  -6   3    0.66    0.15
   0   6  -3   14.24    0.87
   0   6  -3   14.87    0.87
   0   6  -3   13.90    0.95
   0   6  -3   12.78    0.86
   0  -6   3   12.90    0.97
   0  -6   3   13.74    0.97
   0  -6   3   13.53    0.90
   1  -6   3   15.35    1.09
   1  -6   3   16.19    1.10
   2  -6   3    0.28    0.14
   2  -6   3    0.41    0.14
   3  -6   3    0.24    0.12
   4  -6   3   -0.14    0.09
   5  -6   3    0.10    0.12
   7   5  -3    2.26    0.33
  -7  -5   3    2.36    0.29
  -7  -5   3    1.83    0.37
   6   5  -3    0.03    0.15
  -6  -5   3    0.12    0.13
  -6  -5   3    0.26    0.07
  -6  -5   3    0.22    0.08
  -6  -5   3    0.21    0.22
   5   5  -3    2.07    0.30
  -5  -5   3    2.66    0.25
  -5  -5   3    2.51    0.25
  -5  -5   3    2.57    0.24
  -5  -5   3    2.04    0.33
   4   5  -3    0.20    0.15
   4   5  -3    0.16    0.15
   4   5  -3    0.16    0.11
  -4  -5   3    0.31    0.09
  -4  -5   3    0.26    0.11
  -4  -5   3    0.26    0.09
  -4  -5   3    0.10    0.18
   3   5  -3    1.62    0.21
   3   5  -3    1.34    0.22
   3   5  -3    1.84    0.25
   3   5  -3    1.65    0.21
  -3  -5   3    1.32    0.21
  -3  -5   3    1.88    0.22
  -3  -5   3    1.55    0.25
  -3  -5   3    1.79    0.14
   2   5  -3   32.80    1.89
   2   5  -3   32.08    1.95
   2   5  -3   28.25    2.02
   2   5  -3   31.55    1.89
  -2  -5   3   31.67    1.89
  -2  -5   3   29.73    2.03
  -2  -5   3   30.70    1.89
  -2  -5   3   30.69    2.09
   1   5  -3   69.45    4.44
   1   5  -3   66.75    4.29
   1   5  -3   76.13    4.16
   1   5  -3   63.46    4.15
  -1  -5   3   75.51    4.17
  -1  -5   3   76.27    4.45
  -1  -5   3   71.78    4.45
  -1  -5   3   61.80    4.55
   0   5  -3    5.70    0.41
   0   5  -3    5.70    0.46
   0   5  -3    5.78    0.41
   0   5  -3    6.39    0.41
   0  -5   3    6.49    0.49
   0  -5   3    6.59    0.44
   0  -5   3    5.60    0.47
  -1   5  -3    3.00    0.19
  -1   5  -3    3.33    0.26
  -1   5  -3    2.60    0.19
   1  -5   3    2.83    0.29
   1  -5   3    2.88    0.26
   1  -5   3    2.84    0.28
   2  -5   3    4.00    0.37
   2  -5   3    4.61    0.37
   3  -5   3    0.08    0.08
   3  -5   3    0.19    0.11
   3  -5   3    0.24    0.12
   4  -5   3    7.02    0.52
   4  -5   3    6.77    0.51
   5  -5   3    1.20    0.17
   6  -5   3    0.02    0.09
   8   4  -3    0.40    0.19
  -8  -4   3    0.50    0.20
  -8  -4   3    0.50    0.26
   7   4  -3    0.21    0.16
  -7  -4   3    0.13    0.16
  -7  -4   3    0.07    0.21
   6   4  -3    0.15    0.15
  -6  -4   3    0.14    0.14
  -6  -4   3    0.12    0.18
   5   4  -3    2.05    0.28
  -5  -4   3    2.26    0.22
  -5  -4   3    2.97    0.38
  -5  -4   3    2.69    0.26
  -5  -4   3    2.50    0.22
   4   4  -3   23.09    1.40
   4   4  -3   23.42    1.50
   4   4  -3   19.78    1.49
  -4  -4   3   22.34    1.48
  -4  -4   3   21.52    1.32
  -4  -4   3   22.71    1.38
  -4  -4   3   23.67    1.38
  -4  -4   3   22.06    1.56
   3   4  -3    5.19    0.44
   3   4  -3    5.46    0.40
   3   4  -3    5.18    0.44
  -3  -4   3    5.61    0.39
  -3  -4   3    5.16    0.43
  -3  -4   3    5.21    0.34
  -3  -4   3    5.15    0.39
  -3  -4   3    5.15    0.46
   2   4  -3    5.95    0.43
   2   4  -3    6.17    0.48
   2   4  -3    6.40    0.44
   2   4  -3    6.57    0.48
   2   4  -3    6.22    0.43
  -2  -4   3    6.19    0.50
  -2  -4   3    5.67    0.47
  -2  -4   3    5.96    0.48
  -2  -4   3    5.72    0.43
   1   4  -3   24.75    1.58
   1   4  -3   25.97    1.53
   1   4  -3   25.31    1.65
  -1  -4   3   25.54    1.65
  -1  -4   3   24.84    1.53
  -1  -4   3   26.35    1.65
  -1  -4   3   23.43    1.69
   0   4  -3    8.32    0.66
   0   4  -3    9.98    0.62
   0   4  -3   10.05    0.61
   0   4  -3    8.87    0.62
   0  -4   3   10.60    0.68
   0  -4   3    9.16    0.62
   0  -4   3   10.13    0.69
  -1   4  -3    8.86    0.61
  -1   4  -3    8.67    0.54
  -1   4  -3    9.28    0.55
   1  -4   3    9.12    0.58
   1  -4   3   10.27    0.64
   1  -4   3    7.96    0.59
   1  -4   3    9.02    0.64
  -2   4  -3    9.68    0.64
   2  -4   3    9.88    0.64
   2  -4   3   10.10    0.68
   2  -4   3    9.60    0.68
  -3   4  -3   27.66    1.80
   3  -4   3   28.45    1.93
   3  -4   3   32.00    1.93
   3  -4   3   29.42    1.84
   3  -4   3   32.64    1.99
  -4   4  -3    0.05    0.15
   4  -4   3   -0.07    0.09
   4  -4   3   -0.02    0.09
  -5   4  -3   -0.41    0.12
   5  -4   3   -0.10    0.07
   5  -4   3    0.08    0.08
  -6   4  -3    0.04    0.19
   6  -4   3    0.12    0.09
   6  -4   3    0.01    0.08
   8   3  -3   -0.02    0.14
  -8  -3   3   -0.21    0.18
  -8  -3   3   -0.20    0.16
   7   3  -3    0.75    0.20
  -7  -3   3    0.94    0.28
  -7  -3   3    0.73    0.21
   6   3  -3    0.47    0.17
  -6  -3   3    0.16    0.15
  -6  -3   3    0.44    0.22
   5   3  -3   19.05    1.28
   5   3  -3   15.72    1.27
  -5  -3   3   18.26    1.35
  -5  -3   3   18.79    1.11
  -5  -3   3   20.42    1.11
  -5  -3   3   19.11    1.15
   4   3  -3    5.37    0.39
   4   3  -3    5.05    0.43
  -4  -3   3    4.59    0.47
  -4  -3   3    5.29    0.37
  -4  -3   3    5.63    0.37
  -4  -3   3    5.20    0.37
  -4  -3   3    5.42    0.42
   3   3  -3   33.75    2.08
   3   3  -3   32.76    2.07
  -3  -3   3   33.24    2.15
  -3  -3   3   29.62    1.92
  -3  -3   3   30.91    1.85
  -3  -3   3   32.13    1.92
   2   3  -3   32.81    2.07
   2   3  -3   35.24    2.22
   2   3  -3   36.24    2.07
   2   3  -3   33.64    2.21
  -2  -3   3   32.32    2.06
  -2  -3   3   31.43    2.21
  -2  -3   3   39.14    2.07
  -2  -3   3   35.27    2.21
  -2  -3   3   34.04    2.28
   1   3  -3    0.49    0.09
   1   3  -3    0.30    0.08
   1   3  -3    0.23    0.09
   1   3  -3    0.31    0.10
   1   3  -3    0.49    0.09
  -1  -3   3    0.44    0.09
  -1  -3   3    0.33    0.12
  -1  -3   3    0.40    0.10
  -1  -3   3    0.38    0.08
  -1  -3   3    0.31    0.10
   0   3  -3    4.38    0.34
   0   3  -3    4.89    0.34
   0   3  -3    4.90    0.34
   0   3  -3    5.61    0.38
   0  -3   3    4.86    0.38
   0  -3   3    4.94    0.30
   0  -3   3    5.53    0.35
   0  -3   3    5.05    0.38
   0  -3   3    4.74    0.39
  -1   3  -3  275.71   15.59
  -1   3  -3  282.15   16.63
  -1   3  -3  252.22   15.58
  -1   3  -3  267.35   15.20
   1  -3   3  265.72   16.63
   1  -3   3  269.29   16.64
   1  -3   3  270.33   15.61
   1  -3   3  257.76   16.18
  -2   3  -3    0.69    0.14
   2  -3   3    0.81    0.12
   2  -3   3    0.78    0.09
   2  -3   3    0.91    0.12
  -3   3  -3    7.27    0.50
   3  -3   3    6.56    0.49
   3  -3   3    6.87    0.50
   3  -3   3    7.22    0.49
  -4   3  -3   -0.17    0.16
   4  -3   3   -0.21    0.09
  -5   3  -3    1.23    0.25
   5  -3   3    1.46    0.16
   5  -3   3    1.56    0.16
  -6   3  -3    0.93    0.24
   6  -3   3    1.38    0.15
   6  -3   3    1.25    0.14
  -7   3  -3    0.06    0.17
   7  -3   3   -0.02    0.07
   7  -3   3   -0.12    0.07
   8   2  -3    1.57    0.26
  -8  -2   3    1.46    0.33
  -8  -2   3    1.73    0.31
   7   2  -3    3.33    0.38
  -7  -2   3    3.48    0.38
  -7  -2   3    4.18    0.47
   6   2  -3    1.28    0.22
  -6  -2   3    1.48    0.28
  -6  -2   3    1.16    0.21
   5   2  -3   51.44    3.18
   5   2  -3   46.42    3.17
  -5  -2   3   48.87    2.91
  -5  -2   3   52.03    3.31
   4   2  -3   43.56    2.76
  -4  -2   3   41.28    2.87
  -4  -2   3   42.82    2.54
  -4  -2   3   42.73    2.51
  -4  -2   3   43.28    2.74
  -4  -2   3   44.94    2.55
   3   2  -3   17.64    1.17
   3   2  -3   16.16    1.16
   3   2  -3   17.29    1.21
  -3  -2   3   16.54    1.21
  -3  -2   3   16.99    1.04
  -3  -2   3   18.76    1.16
  -3  -2   3   18.23    1.08
  -3  -2   3   18.49    1.07
   2   2  -3   64.93    4.54
   2   2  -3   77.40    4.15
   2   2  -3   71.67    4.43
   2   2  -3   71.24    4.43
  -2  -2   3   60.61    4.42
  -2  -2   3   73.41    4.43
  -2  -2   3   71.49    4.56
  -2  -2   3   72.70    4.15
   1   2  -3    7.39    0.48
   1   2  -3    7.79    0.54
   1   2  -3    8.38    0.52
   1   2  -3    7.65    0.52
   1   2  -3    6.63    0.48
  -1  -2   3    6.04    0.51
  -1  -2   3    7.28    0.48
  -1  -2   3    7.39    0.48
  -1  -2   3    8.35    0.55
  -1  -2   3    7.10    0.52
   0   2  -3    2.31    0.15
   0   2  -3    2.43    0.18
   0   2  -3    2.61    0.19
   0   2  -3    2.17    0.20
   0   2  -3    2.58    0.18
   0  -2   3    2.24    0.21
   0  -2   3    2.28    0.21
   0  -2   3    2.21    0.21
  -1   2  -3   15.08    0.91
  -1   2  -3   17.46    1.00
  -1   2  -3   15.76    0.92
  -1   2  -3   14.98    0.91
   1  -2   3   16.20    0.94
   1  -2   3   14.01    1.02
   1  -2   3   14.19    1.00
   1  -2   3   15.60    1.00
  -2   2  -3    5.75    0.39
   2  -2   3    6.19    0.37
   2  -2   3    5.26    0.40
   2  -2   3    5.87    0.41
  -3   2  -3    4.02    0.34
   3  -2   3    4.24    0.31
   3  -2   3    3.87    0.31
   3  -2   3    4.46    0.31
  -4   2  -3    0.65    0.16
   4  -2   3    0.71    0.10
   4  -2   3    0.65    0.09
   4  -2   3    0.61    0.09
  -5   2  -3    0.40    0.17
   5  -2   3    0.13    0.07
   5  -2   3    0.23    0.07
  -6   2  -3    1.92    0.30
   6  -2   3    1.94    0.17
   6  -2   3    2.00    0.17
  -7   2  -3    2.51    0.37
   7  -2   3    2.28    0.20
   7  -2   3    2.45    0.21
   8   1  -3    0.30    0.15
  -8  -1   3    0.31    0.20
  -8  -1   3    0.53    0.23
   7   1  -3    5.59    0.48
  -7  -1   3    5.68    0.57
  -7  -1   3    5.35    0.49
   6   1  -3   19.23    1.32
   6   1  -3   22.26    1.36
  -6  -1   3   20.55    1.43
  -6  -1   3   16.81    1.23
   5   1  -3    2.07    0.26
   5   1  -3    2.40    0.27
  -5  -1   3    2.65    0.34
  -5  -1   3    1.99    0.27
   4   1  -3   16.98    1.08
   4   1  -3   15.99    1.07
  -4  -1   3   16.87    1.04
  -4  -1   3   14.38    1.13
  -4  -1   3   15.44    0.98
   3   1  -3   23.79    1.47
   3   1  -3   23.07    1.53
   3   1  -3   23.02    1.37
   3   1  -3   20.34    1.46
  -3  -1   3   21.09    1.35
  -3  -1   3   24.78    1.46
  -3  -1   3   22.82    1.54
  -3  -1   3   22.52    1.35
  -3  -1   3   22.28    1.33
   2   1  -3    8.77    0.64
   2   1  -3    9.92    0.67
   2   1  -3    8.87    0.64
   2   1  -3    9.41    0.59
  -2  -1   3   10.03    0.68
  -2  -1   3    9.60    0.64
  -2  -1   3    8.93    0.59
  -2  -1   3    9.59    0.59
   1   1  -3   89.31    5.00
   1   1  -3   84.25    5.16
   1   1  -3   90.20    5.51
   1   1  -3   87.32    5.51
   1   1  -3   84.32    5.65
  -1  -1   3   91.97    5.66
  -1  -1   3   91.27    5.17
  -1  -1   3   84.45    5.51
  -1  -1   3   89.72    5.17
   0   1  -3   19.33    1.27
   0   1  -3   20.58    1.17
   0   1  -3   18.86    1.24
   0   1  -3   19.79    1.16
   0   1  -3   19.92    1.12
   0  -1   3   20.12    1.28
   0  -1   3   16.68    1.24
   0  -1   3   18.65    1.16
   0  -1   3   20.79    1.17
   0  -1   3   19.30    1.25
  -1   1  -3    0.46    0.06
  -1   1  -3    0.44    0.07
  -1   1  -3    0.31    0.05
  -1   1  -3    0.40    0.07
  -1   1  -3    0.40    0.07
   1  -1   3    0.34    0.08
   1  -1   3    0.42    0.06
   1  -1   3    0.39    0.08
   2  -1   3   20.83    1.44
   2  -1   3   24.11    1.42
   2  -1   3   22.26    1.42
  -3   1  -3    7.13    0.49
   3  -1   3    7.14    0.48
   3  -1   3    7.44    0.48
  -4   1  -3   18.12    1.14
   4  -1   3   18.41    1.16
   4  -1   3   18.25    1.16
  -5   1  -3   25.18    1.56
   5  -1   3   25.15    1.59
  -6   1  -3    0.46    0.19
   6  -1   3    0.41    0.09
  -7   1  -3    0.45    0.22
   7  -1   3    0.35    0.09
   8   0  -3    2.85    0.33
   7   0  -3    0.51    0.15
  -7   0   3    0.55    0.22
  -7   0   3    0.54    0.22
   6   0  -3    5.37    0.43
   6   0  -3    5.05    0.43
  -6   0   3    5.96    0.53
  -6   0   3    5.06    0.46
   5   0  -3    0.91    0.16
   5   0  -3    1.01    0.16
  -5   0   3    0.76    0.19
  -5   0   3    0.74    0.20
   4   0  -3    1.79    0.20
   4   0  -3    1.89    0.20
  -4   0   3    1.61    0.21
  -4   0   3    2.14    0.27
   3   0  -3   80.47    5.11
   3   0  -3   82.12    4.96
   3   0  -3   70.39    4.95
   3   0  -3   79.30    4.65
  -3   0   3   82.20    4.94
  -3   0   3   76.01    5.11
  -3   0   3   82.75    4.54
   2   0  -3   24.90    1.39
   2   0  -3   22.62    1.49
   2   0  -3   23.88    1.55
  -2   0   3   21.52    1.55
  -2   0   3   21.64    1.48
  -2   0   3   22.88    1.48
  -2   0   3   24.31    1.38
  -2   0   3   23.92    1.38
   1   0  -3   44.98    2.84
   1   0  -3   45.85    2.66
   1   0  -3   44.62    2.84
   1   0  -3   47.79    2.66
  -1   0   3   43.22    2.83
  -1   0   3   44.97    2.66
  -1   0   3   39.50    2.92
  -1   0   3   49.85    2.84
   0   0  -3  116.29    7.01
   0   0  -3  117.88    7.19
   0   0  -3  109.81    7.01
   0   0   3  104.90    7.01
   0   0   3  113.10    7.01
   0   0   3  115.20    6.58
   0   0   3  110.56    6.58
  -1   0  -3   44.69    2.47
  -1   0  -3   42.06    2.39
  -1   0  -3   41.08    2.56
  -1   0  -3   41.19    2.56
  -1   0  -3   41.78    2.34
  -1   0  -3   38.69    2.61
  -1   0  -3   44.27    2.39
   1   0   3   33.74    2.39
   1   0   3   40.26    2.56
   1   0   3   39.73    2.61
  -2   0  -3    1.15    0.12
   2   0   3    1.04    0.11
   2   0   3    1.13    0.12
  -3   0  -3   22.76    1.27
   3   0   3   19.56    1.33
   4   0   3    5.22    0.37
   4   0   3    5.69    0.38
  -5   0  -3   -0.01    0.14
   5   0   3   -0.04    0.06
   5   0   3   -0.03    0.05
  -6   0  -3    0.50    0.20
   6   0   3    0.54    0.10
   6   0   3    0.44    0.09
  -7   0  -3    0.83    0.24
   7   0   3    1.11    0.14
   7   0   3    0.93    0.13
  -8   0  -3   -0.31    0.19
   8  -1  -3   -0.02    0.12
   7  -1  -3    0.12    0.11
  -7   1   3   -0.12    0.15
   6  -1  -3    0.71    0.14
   6  -1  -3    0.48    0.12
  -6   1   3    0.52    0.19
   5  -1  -3   11.44    0.82
   5  -1  -3   13.06    0.82
  -5   1   3   12.40    0.81
  -5   1   3   10.92    0.89
   4  -1  -3   10.89    0.78
   4  -1  -3   12.59    0.78
  -4   1   3   11.01    0.85
   3  -1  -3    0.51    0.09
   3  -1  -3    0.65    0.10
   3  -1  -3    0.74    0.15
  -3   1   3    1.00    0.16
   2  -1  -3    7.59    0.58
   2  -1  -3    7.15    0.58
   2  -1  -3    9.85    0.54
   2  -1  -3    9.76    0.63
  -2   1   3    9.57    0.57
  -2   1   3    9.29    0.52
  -2   1   3    7.03    0.56
  -2   1   3    9.35    0.63
  -2   1   3    8.11    0.52
   1  -1  -3    5.42    0.39
   1  -1  -3    5.48    0.40
   1  -1  -3    5.62    0.37
   1  -1  -3    6.15    0.43
   1  -1  -3    5.49    0.36
  -1   1   3    5.56    0.40
  -1   1   3    5.74    0.36
  -1   1   3    5.64    0.42
  -1   1   3    5.72    0.36
   0  -1  -3  128.87    8.29
   0  -1  -3  139.63    8.84
   0  -1  -3  146.87    8.29
   0  -1  -3  147.07    9.07
   0  -1  -3  137.95    8.84
   0   1   3  151.01    9.07
   0   1   3  123.76    8.83
   0   1   3  145.76    8.29
   0   1   3  161.72    8.85
   0   1   3  137.81    8.29
  -1  -1  -3  629.69   48.10
  -1  -1  -3  784.09   47.00
  -1  -1  -3  808.89   44.08
  -1  -1  -3  837.56   45.73
  -1  -1  -3  835.37   44.10
  -1  -1  -3  859.97   47.03
   1   1   3  650.20   46.95
   1   1   3  641.71   44.07
  -2  -1  -3   52.02    2.97
  -2  -1  -3   48.45    2.75
  -2  -1  -3   46.24    3.03
  -2  -1  -3   42.44    2.97
   2   1   3   48.82    2.79
   2   1   3   47.50    2.89
  -3  -1  -3  113.23    6.42
  -3  -1  -3   97.80    7.13
   3   1   3  124.54    6.99
   3   1   3  113.01    6.98
  -4  -1  -3   17.24    1.02
  -4  -1  -3   13.75    1.05
   4   1   3   16.60    1.04
   4   1   3   17.48    1.05
  -5  -1  -3    0.53    0.16
  -5  -1  -3    0.76    0.11
   5   1   3    0.85    0.11
   5   1   3    0.89    0.13
  -6  -1  -3    0.45    0.19
   6   1   3    0.44    0.10
   6   1   3    0.50    0.11
  -7  -1  -3    7.67    0.61
   7   1   3    7.36    0.54
   7   1   3    7.02    0.53
  -8  -1  -3    0.08    0.20
   8   1   3   -0.05    0.09
   7  -2  -3    5.51    0.46
  -7   2   3    6.38    0.58
   6  -2  -3    1.66    0.20
   6  -2  -3    1.86    0.21
  -6   2   3    1.71    0.29
   5  -2  -3    2.66    0.24
   5  -2  -3    2.16    0.23
  -5   2   3    2.33    0.31
   4  -2  -3    0.09    0.07
   4  -2  -3    0.07    0.07
  -4   2   3    0.18    0.13
   3  -2  -3   18.50    1.22
   3  -2  -3   20.41    1.30
  -3   2   3   17.80    1.30
   2  -2  -3  122.50    7.54
   2  -2  -3  112.67    6.87
   2  -2  -3  107.83    7.31
   2  -2  -3  116.09    7.32
  -2   2   3  123.81    7.54
  -2   2   3  121.49    7.30
   1  -2  -3  222.93   14.47
   1  -2  -3  252.18   15.42
   1  -2  -3  266.15   15.84
   1  -2  -3  239.81   15.42
  -1   2   3  234.59   15.41
  -1   2   3  253.24   14.47
  -1   2   3  259.57   15.42
  -1   2   3  246.81   14.46
  -1   2   3  258.38   15.84
   0  -2  -3  236.06   17.23
   0  -2  -3  282.54   17.68
   0  -2  -3  281.57   17.24
   0  -2  -3  274.96   16.18
   0  -2  -3  285.87   16.18
   0   2   3  280.23   17.24
   0   2   3  294.74   17.68
   0   2   3  302.69   16.18
   0   2   3  258.54   16.17
   0   2   3  277.52   17.23
  -1  -2  -3  934.35   49.89
  -1  -2  -3  830.09   51.73
  -1  -2  -3  873.78   53.16
   1   2   3  815.95   49.87
   1   2   3  722.87   53.03
   1   2   3  874.57   49.90
   1   2   3  936.45   53.19
   1   2   3  853.42   51.75
  -2  -2  -3   10.60    0.61
  -2  -2  -3    9.45    0.63
  -2  -2  -3    9.89    0.67
  -2  -2  -3    9.29    0.61
  -2  -2  -3   10.47    0.67
   2   2   3   10.41    0.62
   2   2   3   10.89    0.68
   2   2   3   10.13    0.64
   2   2   3    9.89    0.67
  -3  -2  -3    1.86    0.16
  -3  -2  -3    2.13    0.17
  -3  -2  -3    2.16    0.20
   3   2   3    2.35    0.20
   3   2   3    1.96    0.18
   3   2   3    2.07    0.16
  -4  -2  -3    3.01    0.24
  -4  -2  -3    2.67    0.27
   4   2   3    2.99    0.25
   4   2   3    3.46    0.26
  -5  -2  -3   22.94    1.46
  -5  -2  -3   24.07    1.56
   5   2   3   24.18    1.54
   5   2   3   23.47    1.53
  -6  -2  -3    0.03    0.13
   6   2   3    0.01    0.09
   6   2   3    0.10    0.09
  -7  -2  -3    1.64    0.29
   7   2   3    1.77    0.23
  -8  -2  -3    1.03    0.27
   8   2   3    1.50    0.20
   7  -3  -3    0.04    0.11
   6  -3  -3    0.39    0.11
   6  -3  -3    0.40    0.10
  -6   3   3    0.45    0.20
   5  -3  -3    0.00    0.07
   5  -3  -3   -0.03    0.06
  -5   3   3   -0.14    0.11
   4  -3  -3    7.94    0.53
   4  -3  -3    6.81    0.52
  -4   3   3    7.84    0.62
   3  -3  -3   22.65    1.43
   3  -3  -3   24.39    1.53
   3  -3  -3   20.85    1.43
  -3   3   3   21.53    1.52
   2  -3  -3   68.31    4.38
   2  -3  -3   78.26    4.55
   2  -3  -3   67.14    4.38
  -2   3   3   69.19    4.54
  -2   3   3   67.55    4.36
   1  -3  -3   15.24    1.01
   1  -3  -3   16.23    1.07
   1  -3  -3   15.98    0.94
   1  -3  -3   13.82    1.01
  -1   3   3   15.25    1.01
  -1   3   3   15.57    0.93
  -1   3   3   16.16    0.94
  -1   3   3   16.29    1.01
   0  -3  -3  187.80   13.02
   0  -3  -3  225.76   13.37
   0  -3  -3  197.28   12.22
   0  -3  -3  194.29   13.02
   0  -3  -3  214.14   12.22
   0   3   3  210.82   12.22
   0   3   3  235.85   13.03
  -1  -3  -3    2.03    0.18
  -1  -3  -3    1.62    0.16
  -1  -3  -3    1.90    0.16
  -1  -3  -3    1.61    0.16
   1   3   3    1.72    0.16
   1   3   3    1.76    0.18
   1   3   3    1.84    0.16
   1   3   3    1.81    0.16
  -2  -3  -3   22.71    1.53
  -2  -3  -3   24.80    1.48
  -2  -3  -3   23.57    1.43
  -2  -3  -3   22.38    1.43
   2   3   3   25.76    1.54
   2   3   3   24.00    1.44
   2   3   3   24.52    1.49
  -3  -3  -3    1.85    0.17
  -3  -3  -3    1.68    0.19
  -3  -3  -3    1.64    0.13
   3   3   3    2.01    0.19
   3   3   3    2.01    0.16
   3   3   3    1.62    0.15
   3   3   3    1.49    0.18
  -4  -3  -3    2.51    0.22
  -4  -3  -3    2.45    0.24
   4   3   3    2.59    0.23
   4   3   3    2.41    0.20
   4   3   3    2.41    0.23
  -5  -3  -3   13.16    0.84
  -5  -3  -3   10.58    0.79
   5   3   3   11.78    0.83
   5   3   3   12.18    0.83
  -6  -3  -3    5.49    0.44
  -6  -3  -3    5.45    0.46
   6   3   3    5.26    0.44
   6   3   3    5.34    0.44
  -7  -3  -3    2.60    0.37
   7   3   3    3.07    0.31
  -8  -3  -3    0.71    0.24
   8   3   3    0.73    0.17
   7  -4  -3   -0.01    0.08
   6  -4  -3    0.44    0.11
   6  -4  -3    0.24    0.11
   5  -4  -3    5.78    0.43
   5  -4  -3    5.77    0.43
   4  -4  -3    3.51    0.30
   4  -4  -3    3.95    0.31
   3  -4  -3   12.65    0.83
   3  -4  -3   12.14    0.83
   2  -4  -3   28.87    1.79
   2  -4  -3   26.90    1.87
   2  -4  -3   27.55    1.79
  -2   4   3   28.30    1.76
   1  -4  -3    0.68    0.10
   1  -4  -3    0.60    0.15
   1  -4  -3    1.14    0.14
   1  -4  -3    0.79    0.12
  -1   4   3    0.78    0.09
  -1   4   3    0.94    0.11
  -1   4   3    0.88    0.09
   0  -4  -3    7.78    0.54
   0  -4  -3    7.75    0.49
   0  -4  -3    7.74    0.50
   0  -4  -3    7.55    0.53
   0   4   3    7.18    0.53
   0   4   3    7.66    0.49
   0   4   3    7.57    0.49
  -1  -4  -3   12.11    0.78
  -1  -4  -3   11.89    0.75
  -1  -4  -3   12.43    0.73
  -1  -4  -3   12.18    0.73
   1   4   3   10.91    0.75
   1   4   3   10.22    0.78
   1   4   3   11.92    0.73
   1   4   3   11.39    0.73
  -2  -4  -3    2.53    0.25
  -2  -4  -3    2.62    0.23
  -2  -4  -3    2.83    0.24
  -2  -4  -3    3.57    0.24
  -2  -4  -3    3.09    0.26
   2   4   3    2.99    0.27
   2   4   3    3.34    0.24
   2   4   3    3.15    0.25
   2   4   3    3.24    0.27
  -3  -4  -3   79.93    4.47
  -3  -4  -3   77.42    4.46
  -3  -4  -3   78.99    4.77
  -3  -4  -3   78.09    4.38
   3   4   3   72.35    4.47
   3   4   3   69.95    4.63
   3   4   3   79.43    4.79
   3   4   3   71.45    4.77
  -4  -4  -3    0.51    0.10
  -4  -4  -3    0.51    0.12
  -4  -4  -3    0.52    0.06
  -4  -4  -3    0.32    0.12
   4   4   3    0.54    0.12
   4   4   3    0.43    0.09
   4   4   3    0.38    0.10
   4   4   3    0.53    0.10
  -5  -4  -3    0.24    0.12
  -5  -4  -3   -0.05    0.16
   5   4   3    0.22    0.12
   5   4   3    0.30    0.12
   5   4   3    0.40    0.10
  -6  -4  -3    1.00    0.20
  -6  -4  -3    1.07    0.22
   6   4   3    1.13    0.19
   6   4   3    1.16    0.16
  -7  -4  -3    0.42    0.19
   7   4   3    0.42    0.16
  -8  -4  -3    0.32    0.20
   8   4   3    0.07    0.13
   7  -5  -3    0.39    0.12
   6  -5  -3    0.16    0.12
   5  -5  -3    6.95    0.48
   5  -5  -3    5.45    0.46
   4  -5  -3    3.74    0.31
   4  -5  -3    3.54    0.30
   3  -5  -3    0.29    0.11
   3  -5  -3    0.19    0.08
   2  -5  -3    0.04    0.07
   2  -5  -3   -0.08    0.07
   1  -5  -3    8.11    0.63
   1  -5  -3    8.44    0.59
   1  -5  -3    6.86    0.58
   1  -5  -3    8.73    0.54
  -1   5   3    8.80    0.52
  -1   5   3    8.59    0.52
  -1   5   3    8.79    0.58
   0  -5  -3    0.68    0.12
   0  -5  -3    0.71    0.11
   0  -5  -3    1.02    0.14
   0  -5  -3    0.50    0.09
   0   5   3    0.92    0.11
   0   5   3    0.98    0.12
  -1  -5  -3   43.79    3.02
  -1  -5  -3   52.33    3.24
  -1  -5  -3   48.95    3.13
  -1  -5  -3   45.80    3.02
  -1  -5  -3   53.61    3.24
   1   5   3   52.53    3.03
   1   5   3   53.42    3.24
   1   5   3   54.37    3.13
   1   5   3   54.06    3.03
   1   5   3   51.47    3.23
  -2  -5  -3    1.66    0.19
  -2  -5  -3    1.59    0.17
  -2  -5  -3    1.72    0.20
  -2  -5  -3    1.68    0.17
   2   5   3    1.57    0.17
   2   5   3    1.83    0.20
   2   5   3    1.51    0.17
   2   5   3    1.06    0.17
  -3  -5  -3    3.74    0.33
  -3  -5  -3    3.43    0.28
  -3  -5  -3    3.40    0.28
  -3  -5  -3    3.40    0.29
   3   5   3    3.81    0.30
   3   5   3    3.57    0.29
   3   5   3    3.41    0.33
   3   5   3    3.78    0.33
  -4  -5  -3    0.20    0.11
  -4  -5  -3    0.25    0.07
  -4  -5  -3    0.37    0.08
  -4  -5  -3    0.08    0.08
   4   5   3    0.27    0.09
   4   5   3    0.29    0.11
   4   5   3    0.37    0.10
   4   5   3    0.27    0.12
  -5  -5  -3   13.78    1.02
  -5  -5  -3   14.15    0.95
   5   5   3   15.69    1.02
   5   5   3   13.98    1.01
   5   5   3   14.55    0.96
  -6  -5  -3    1.73    0.27
  -6  -5  -3    1.81    0.29
   6   5   3    2.19    0.24
   6   5   3    2.35    0.28
  -7  -5  -3   16.38    1.11
   7   5   3   16.63    1.16
  -8  -5  -3    0.30    0.22
   8   5   3    0.12    0.15
   6  -6  -3    4.81    0.41
   5  -6  -3    1.37    0.19
   4  -6  -3    0.05    0.08
   3  -6  -3    1.98    0.22
   2  -6  -3    0.32    0.11
   2  -6  -3    0.03    0.09
   1  -6  -3   30.46    1.84
   1  -6  -3   31.14    1.97
   1  -6  -3   29.16    1.89
   1  -6  -3   31.64    1.98
  -1   6   3   29.92    1.81
  -1   6   3   29.95    1.81
  -1   6   3   31.31    1.95
   0  -6  -3    0.23    0.10
   0  -6  -3    0.31    0.09
   0  -6  -3    0.52    0.11
   0  -6  -3    0.30    0.08
   0   6   3    0.39    0.09
   0   6   3    0.42    0.09
   0   6   3    0.39    0.11
  -1  -6  -3   14.51    0.86
  -1  -6  -3   13.62    0.88
  -1  -6  -3   12.21    0.93
  -1  -6  -3   14.79    0.93
   1   6   3   14.41    0.86
   1   6   3   13.14    0.88
   1   6   3   14.03    0.93
   1   6   3   11.55    0.85
  -2  -6  -3    5.88    0.44
  -2  -6  -3    5.36    0.39
  -2  -6  -3    4.99    0.39
  -2  -6  -3    5.17    0.39
   2   6   3    4.99    0.39
   2   6   3    4.67    0.38
   2   6   3    6.00    0.44
   2   6   3    5.26    0.40
   2   6   3    5.80    0.44
  -3  -6  -3    2.23    0.22
  -3  -6  -3    2.14    0.25
  -3  -6  -3    2.07    0.22
   3   6   3    2.26    0.27
   3   6   3    2.30    0.23
   3   6   3    2.02    0.23
   3   6   3    1.86    0.25
  -4  -6  -3   33.11    2.04
  -4  -6  -3   33.84    2.05
  -4  -6  -3   32.37    2.20
  -4  -6  -3   33.66    2.02
   4   6   3   35.20    2.07
   4   6   3   34.25    2.21
   4   6   3   35.86    2.22
   4   6   3   33.07    2.13
  -5  -6  -3   34.39    1.96
  -5  -6  -3   31.81    1.98
  -5  -6  -3   34.40    2.21
   5   6   3   30.41    2.07
   5   6   3   32.86    2.16
  -6  -6  -3    1.62    0.27
  -6  -6  -3    1.64    0.27
   6   6   3    1.72    0.22
   6   6   3    1.42    0.24
  -7  -6  -3    0.57    0.22
   7   6   3    0.31    0.17
  -8  -6  -3    0.03    0.17
   8   6   3   -0.07    0.14
   6  -7  -3   -0.06    0.11
   5  -7  -3    2.69    0.30
   4  -7  -3    0.48    0.14
   3  -7  -3    0.99    0.16
   3  -7  -3    1.02    0.17
   2  -7  -3   16.63    1.19
   2  -7  -3   18.39    1.20
   1  -7  -3   -0.09    0.07
   1  -7  -3   -0.07    0.10
   1  -7  -3   -0.20    0.09
  -1   7   3   -0.06    0.05
  -1   7   3   -0.18    0.07
  -1   7   3   -0.08    0.05
   0  -7  -3    0.11    0.10
   0  -7  -3    0.09    0.10
   0  -7  -3    0.22    0.09
   0   7   3    0.11    0.07
   0   7   3    0.07    0.06
   0   7   3    0.15    0.09
  -1  -7  -3   -0.05    0.09
  -1  -7  -3   -0.03    0.07
  -1  -7  -3    0.15    0.10
   1   7   3   -0.04    0.06
   1   7   3    0.04    0.08
   1   7   3   -0.24    0.09
  -2  -7  -3    7.65    0.59
  -2  -7  -3    7.58    0.53
  -2  -7  -3    8.03    0.54
   2   7   3    6.82    0.53
   2   7   3    6.95    0.58
   2   7   3    7.78    0.54
   2   7   3    7.41    0.54
  -3  -7  -3   35.12    2.03
  -3  -7  -3   35.35    2.17
   3   7   3   31.96    2.09
   3   7   3   35.51    2.03
   3   7   3   33.35    2.17
   3   7   3   27.47    2.15
  -4  -7  -3   11.83    0.79
  -4  -7  -3   12.15    0.78
  -4  -7  -3   11.64    0.78
   4   7   3   11.92    0.87
   4   7   3   10.45    0.81
   4   7   3   12.85    0.81
   4   7   3   11.68    0.87
  -5  -7  -3    0.37    0.12
  -5  -7  -3    0.55    0.11
  -5  -7  -3    0.32    0.18
  -5  -7  -3    0.14    0.16
   5   7   3    0.44    0.14
   5   7   3    0.65    0.18
  -6  -7  -3    7.88    0.66
  -6  -7  -3    7.21    0.58
   6   7   3    7.73    0.64
   6   7   3    8.03    0.60
  -7  -7  -3    2.18    0.34
  -7  -7  -3    1.66    0.29
   7   7   3    2.48    0.31
   7   7   3    2.32    0.31
  -8  -7  -3    0.37    0.20
   8   7   3    0.53    0.22
   5  -8  -3    0.61    0.17
   4  -8  -3    2.29    0.29
   3  -8  -3    0.02    0.10
   2  -8  -3    6.49    0.54
   1  -8  -3    0.46    0.16
   1  -8  -3    0.65    0.18
  -1   8   3    0.53    0.08
  -1   8   3    0.64    0.09
  -1   8   3    0.54    0.14
   0  -8  -3   -0.05    0.10
   0  -8  -3    0.09    0.12
   0  -8  -3    0.04    0.09
   0   8   3    0.05    0.07
   0   8   3    0.08    0.11
   0   8   3    0.10    0.08
  -1  -8  -3    2.58    0.27
  -1  -8  -3    2.62    0.31
  -1  -8  -3    3.01    0.33
   1   8   3    2.87    0.26
   1   8   3    2.70    0.26
  -2  -8  -3    1.02    0.21
  -2  -8  -3    0.94    0.17
   2   8   3    0.92    0.16
   2   8   3    0.80    0.16
   2   8   3    0.65    0.19
   2   8   3    0.55    0.14
  -3  -8  -3   11.60    0.85
  -3  -8  -3   11.05    0.78
   3   8   3   11.67    0.80
   3   8   3   11.60    0.85
   3   8   3   11.11    0.78
  -4  -8  -3    3.29    0.32
  -4  -8  -3    2.83    0.32
   4   8   3    3.05    0.34
   4   8   3    3.85    0.35
   4   8   3    3.32    0.38
  -5  -8  -3    3.59    0.41
  -5  -8  -3    2.83    0.32
  -5  -8  -3    3.29    0.30
  -5  -8  -3    2.81    0.30
   5   8   3    3.23    0.34
   5   8   3    3.37    0.38
  -6  -8  -3    0.40    0.09
  -6  -8  -3    0.30    0.11
  -6  -8  -3    0.45    0.17
  -6  -8  -3    0.45    0.21
   6   8   3    0.21    0.16
   6   8   3    0.63    0.21
  -7  -8  -3    1.79    0.32
  -7  -8  -3    1.63    0.29
   7   8   3    1.81    0.29
   7   8   3    1.91    0.32
   4  -9  -3   -0.13    0.13
   3  -9  -3   -0.02    0.11
   2  -9  -3   -0.07    0.11
   1  -9  -3    3.40    0.38
  -1   9   3    3.20    0.22
  -1   9   3    3.50    0.23
   0  -9  -3    0.57    0.18
   0   9   3    0.31    0.11
   0   9   3    0.51    0.12
  -1  -9  -3   14.61    1.11
  -1  -9  -3   15.36    1.02
   1   9   3   15.97    1.00
   1   9   3   15.86    1.01
  -2  -9  -3    1.68    0.26
  -2  -9  -3    0.83    0.16
   2   9   3    0.67    0.21
   2   9   3    0.80    0.17
   2   9   3    0.84    0.16
  -3  -9  -3    9.51    0.71
  -3  -9  -3    7.84    0.63
   3   9   3    8.36    0.70
   3   9   3    9.14    0.64
   3   9   3    8.15    0.64
  -4  -9  -3    7.21    0.55
  -4  -9  -3    7.28    0.54
   4   9   3    7.30    0.57
   4   9   3    6.52    0.61
  -5  -9  -3   -0.13    0.09
  -5  -9  -3   -0.29    0.12
  -5  -9  -3   -0.32    0.16
   5   9   3   -0.27    0.11
   5   9   3   -0.12    0.15
  -6  -9  -3    0.07    0.15
  -6  -9  -3    0.17    0.13
  -6  -9  -3    0.26    0.19
   6   9   3    0.07    0.18
   6   9   3   -0.20    0.11
  -7  -9  -3    1.94    0.32
  -7  -9  -3    1.71    0.33
   7   9   3    1.41    0.31
   4 -10  -3   -0.09    0.13
   3 -10  -3    0.05    0.12
   2 -10  -3    0.56    0.19
   1 -10  -3    0.40    0.17
   0 -10  -3   16.86    1.16
   0  10   3   15.50    1.00
   0  10   3   14.83    0.99
  -1 -10  -3   10.17    0.84
   1  10   3   10.69    0.73
  -2 -10  -3   -0.04    0.16
  -2 -10  -3    0.23    0.15
   2  10   3    0.08    0.11
  -3 -10  -3    1.34    0.22
   3  10   3    1.20    0.21
   3  10   3    2.11    0.26
  -4 -10  -3    0.39    0.16
  -4 -10  -3    0.20    0.14
   4  10   3    0.45    0.16
  -5 -10  -3    0.24    0.16
  -5 -10  -3    0.28    0.14
   5  10   3    0.23    0.15
  -6 -10  -3    0.45    0.19
  -6 -10  -3    0.28    0.13
  -6 -10  -3    0.39    0.24
   3 -11  -3    0.09    0.15
   2 -11  -3    4.25    0.47
   1 -11  -3    0.51    0.21
   0 -11  -3    0.26    0.19
   0  11   3    0.46    0.12
   0  11   3    0.30    0.11
   1  11   3    4.19    0.37
   2  11   3    0.01    0.10
  -3 -11  -3    0.21    0.12
   3  11   3   -0.03    0.10
   3  11   3    0.04    0.11
  -4 -11  -3    2.09    0.27
  -4 -11  -3    1.86    0.28
   4  11   3    1.64    0.25
  -5 -11  -3    0.14    0.17
  -5 -11  -3    0.27    0.16
  -6 -11  -3    0.03    0.16
  -6 -11  -3   -0.01    0.13
   1 -12  -3    0.34    0.20
   0 -12  -3    0.07    0.19
   0  12   3   -0.06    0.08
   0  12   3    0.07    0.09
  -1 -12  -3    1.11    0.26
   1  12   3    0.88    0.17
   2  12   3    0.18    0.13
   3  12   3    0.20    0.12
   3  12   3   -0.05    0.11
  -4 -12  -3   -0.13    0.14
  -5 -12  -3   -0.05    0.14
   1  13   3   -0.01    0.11
   2  13   3    0.02    0.12
   3  13   3    0.21    0.15
   3  10  -4    1.78    0.27
   2  10  -4   -0.19    0.12
   1  10  -4    0.33    0.13
  -1 -10   4    0.65    0.27
   0  10  -4    0.01    0.05
   0  10  -4   -0.04    0.06
   0 -10   4   -0.21    0.18
   0 -10   4   -0.21    0.18
   1 -10   4    1.21    0.32
  -5  -9   4    0.04    0.13
  -4  -9   4    0.04    0.14
   3   9  -4   -0.02    0.13
   3   9  -4    0.05    0.12
  -3  -9   4    0.27    0.21
   2   9  -4    0.14    0.12
   2   9  -4    0.31    0.13
  -2  -9   4    0.29    0.20
   1   9  -4    4.03    0.36
  -1  -9   4    4.30    0.49
  -1  -9   4    4.09    0.48
   0   9  -4    1.35    0.17
   0   9  -4    1.38    0.17
   0  -9   4    1.83    0.30
   0  -9   4    1.43    0.29
   1  -9   4   -0.09    0.16
   1  -9   4    0.13    0.18
   2  -9   4    0.10    0.18
  -6  -8   4    0.04    0.12
  -5  -8   4    0.39    0.15
  -5  -8   4    0.59    0.25
   4   8  -4    0.39    0.17
  -4  -8   4    0.81    0.25
  -4  -8   4    0.50    0.16
   3   8  -4    5.03    0.45
   3   8  -4    4.66    0.44
  -3  -8   4    5.68    0.56
  -3  -8   4    4.89    0.46
   2   8  -4    2.93    0.32
   2   8  -4    3.17    0.32
  -2  -8   4    2.97    0.42
  -2  -8   4    3.06    0.40
   1   8  -4   -0.09    0.10
   1   8  -4    0.06    0.09
  -1  -8   4    0.32    0.20
  -1  -8   4   -0.23    0.15
   0   8  -4   -0.06    0.07
   0   8  -4   -0.10    0.07
   0  -8   4    0.03    0.16
   0  -8   4   -0.17    0.15
   1  -8   4    0.09    0.17
   1  -8   4   -0.01    0.15
   2  -8   4    2.09    0.31
   3  -8   4    0.64    0.20
   6   7  -4    0.80    0.25
  -6  -7   4    0.84    0.16
   5   7  -4    4.49    0.47
   5   7  -4    3.41    0.37
  -5  -7   4    2.78    0.32
  -5  -7   4    3.48    0.45
   4   7  -4    0.86    0.18
  -4  -7   4    0.80    0.25
  -4  -7   4    0.85    0.18
   3   7  -4    0.23    0.15
   3   7  -4    0.34    0.14
  -3  -7   4    0.32    0.20
  -3  -7   4    0.47    0.16
   2   7  -4   17.39    1.11
   2   7  -4   15.66    1.12
  -2  -7   4   17.29    1.22
  -2  -7   4   16.25    1.11
  -2  -7   4   18.13    1.26
   1   7  -4    4.77    0.40
   1   7  -4    5.01    0.39
  -1  -7   4    4.71    0.47
  -1  -7   4    4.22    0.48
   0   7  -4    5.85    0.42
   0   7  -4    6.13    0.43
   0  -7   4    5.79    0.54
   0  -7   4    6.00    0.55
   1  -7   4    5.75    0.53
   1  -7   4    6.10    0.54
   2  -7   4    0.11    0.14
   3  -7   4    0.00    0.13
   4  -7   4    0.71    0.19
   7   6  -4    0.43    0.21
   6   6  -4    0.23    0.16
  -6  -6   4    0.14    0.10
  -6  -6   4   -0.10    0.18
   5   6  -4    4.38    0.45
   5   6  -4    4.06    0.39
  -5  -6   4    3.77    0.48
  -5  -6   4    3.68    0.35
   4   6  -4   -0.03    0.12
   4   6  -4    0.05    0.11
   4   6  -4    0.11    0.13
  -4  -6   4   -0.23    0.14
  -4  -6   4   -0.03    0.11
   3   6  -4    2.97    0.32
   3   6  -4    2.06    0.33
   3   6  -4    3.30    0.33
  -3  -6   4    3.23    0.32
  -3  -6   4    3.66    0.40
  -3  -6   4    2.68    0.36
   2   6  -4   46.71    2.63
   2   6  -4   37.44    2.49
   2   6  -4   39.80    2.42
  -2  -6   4   36.54    2.66
  -2  -6   4   38.36    2.60
  -2  -6   4   39.90    2.43
   1   6  -4   71.59    4.35
   1   6  -4   73.50    4.36
   1   6  -4   70.75    4.50
  -1  -6   4   71.74    4.37
  -1  -6   4   68.98    4.67
  -1  -6   4   83.05    4.68
  -1  -6   4   73.97    4.79
   0   6  -4    2.01    0.23
   0   6  -4    2.81    0.21
   0   6  -4    2.88    0.24
   0  -6   4    2.81    0.34
   0  -6   4    2.29    0.30
   1  -6   4    1.14    0.22
   1  -6   4    0.93    0.20
   2  -6   4    3.27    0.36
   3  -6   4    0.05    0.11
   4  -6   4    0.11    0.12
   5  -6   4    0.67    0.17
   7   5  -4    0.69    0.22
  -7  -5   4    0.35    0.25
   6   5  -4   -0.14    0.13
  -6  -5   4   -0.02    0.07
  -6  -5   4   -0.14    0.07
  -6  -5   4   -0.23    0.17
   5   5  -4    2.01    0.29
  -5  -5   4    1.98    0.22
  -5  -5   4    2.11    0.24
  -5  -5   4    2.19    0.24
  -5  -5   4    2.29    0.35
   4   5  -4   15.39    1.04
   4   5  -4   14.87    0.95
  -4  -5   4   13.98    1.08
  -4  -5   4   12.91    0.93
   3   5  -4   14.42    0.94
   3   5  -4   13.24    0.91
   3   5  -4   14.80    1.01
  -3  -5   4   14.94    1.00
  -3  -5   4   12.77    1.04
  -3  -5   4   13.37    0.91
   2   5  -4   33.85    2.12
   2   5  -4   35.37    2.12
   2   5  -4   36.35    2.28
   2   5  -4   33.26    2.18
  -2  -5   4   34.57    2.28
  -2  -5   4   34.66    2.12
  -2  -5   4   35.76    2.35
   1   5  -4   26.66    1.87
   1   5  -4   29.22    1.74
   1   5  -4   29.29    1.79
   1   5  -4   29.82    1.75
  -1  -5   4   27.91    1.87
  -1  -5   4   28.86    1.88
  -1  -5   4   28.12    1.92
  -1  -5   4   27.47    1.75
   0   5  -4    8.51    0.53
   0   5  -4    7.52    0.52
   0   5  -4    8.33    0.60
   0   5  -4    7.27    0.52
   0  -5   4    7.88    0.56
   0  -5   4    8.67    0.61
   0  -5   4    6.79    0.60
   0  -5   4    8.12    0.62
  -1   5  -4   -0.04    0.09
  -1   5  -4   -0.03    0.04
   1  -5   4    0.09    0.09
   1  -5   4   -0.10    0.11
   1  -5   4    0.05    0.11
   1  -5   4   -0.06    0.10
   2  -5   4   -0.08    0.11
   2  -5   4   -0.16    0.11
   3  -5   4    0.54    0.14
   3  -5   4    0.88    0.17
   4  -5   4    0.35    0.13
   5  -5   4    0.37    0.13
   7   4  -4    0.14    0.17
  -7  -4   4   -0.26    0.12
  -7  -4   4    0.11    0.20
   6   4  -4    0.40    0.18
  -6  -4   4    0.26    0.14
  -6  -4   4    0.22    0.22
   5   4  -4    2.40    0.32
  -5  -4   4    2.66    0.24
  -5  -4   4    3.33    0.38
  -5  -4   4    2.36    0.24
  -5  -4   4    2.31    0.24
   4   4  -4    1.07    0.21
   4   4  -4    1.54    0.21
   4   4  -4    1.08    0.20
  -4  -4   4    1.05    0.25
  -4  -4   4    1.47    0.18
  -4  -4   4    1.05    0.17
  -4  -4   4    1.30    0.15
   3   4  -4    7.44    0.63
   3   4  -4    7.63    0.63
   3   4  -4    9.11    0.59
  -3  -4   4    8.92    0.69
  -3  -4   4    8.71    0.58
  -3  -4   4    9.08    0.65
   2   4  -4   36.08    2.07
   2   4  -4   37.21    2.07
   2   4  -4   33.98    2.21
  -2  -4   4   32.88    2.06
  -2  -4   4   35.97    2.07
  -2  -4   4   34.30    2.28
  -2  -4   4   28.21    2.20
   1   4  -4    8.56    0.66
   1   4  -4    9.62    0.62
   1   4  -4    9.43    0.61
  -1  -4   4    9.12    0.69
  -1  -4   4    7.43    0.65
  -1  -4   4    9.75    0.62
  -1  -4   4    9.34    0.67
   0   4  -4   15.19    0.95
   0   4  -4   13.85    0.93
   0   4  -4   16.14    1.02
   0   4  -4   13.34    0.92
   0  -4   4   15.23    0.88
   0  -4   4   15.43    1.05
   0  -4   4   14.92    1.02
   0  -4   4   15.45    0.95
   0  -4   4   15.34    1.03
  -1   4  -4    6.79    0.46
  -1   4  -4    8.14    0.47
  -1   4  -4    8.52    0.54
   1  -4   4    7.79    0.56
   1  -4   4    6.63    0.50
   1  -4   4    7.16    0.56
   1  -4   4    7.55    0.56
  -2   4  -4    0.50    0.12
   2  -4   4    0.58    0.13
   2  -4   4    0.53    0.13
  -3   4  -4    9.14    0.63
   3  -4   4    8.61    0.65
   3  -4   4    9.41    0.60
   3  -4   4    9.31    0.65
  -4   4  -4    1.51    0.24
   4  -4   4    1.84    0.23
   4  -4   4    1.88    0.22
  -5   4  -4    0.00    0.16
   5  -4   4    0.15    0.10
   5  -4   4    0.01    0.09
  -6   4  -4    0.43    0.22
   6  -4   4    0.55    0.13
   8   3  -4    1.20    0.25
   7   3  -4    1.50    0.26
  -7  -3   4    1.56    0.35
  -7  -3   4    1.52    0.25
   6   3  -4   -0.07    0.13
  -6  -3   4   -0.06    0.17
  -6  -3   4   -0.09    0.12
   5   3  -4   26.56    1.74
  -5  -3   4   26.74    1.56
  -5  -3   4   24.65    1.55
  -5  -3   4   26.23    1.56
  -5  -3   4   25.21    1.82
   4   3  -4   28.60    1.82
   4   3  -4   26.82    1.81
   4   3  -4   27.13    1.69
  -4  -3   4   27.17    1.67
  -4  -3   4   26.48    1.62
  -4  -3   4   28.38    1.80
  -4  -3   4   28.31    1.67
  -4  -3   4   26.76    1.89
   3   3  -4    6.86    0.50
   3   3  -4    6.05    0.49
   3   3  -4    6.38    0.45
  -3  -3   4    6.67    0.44
  -3  -3   4    5.04    0.47
  -3  -3   4    5.53    0.52
  -3  -3   4    6.51    0.44
   2   3  -4    3.32    0.28
   2   3  -4    3.36    0.31
   2   3  -4    3.09    0.27
   2   3  -4    3.70    0.31
  -2  -3   4    2.93    0.27
  -2  -3   4    3.47    0.33
  -2  -3   4    3.24    0.30
  -2  -3   4    3.62    0.28
   1   3  -4   23.46    1.51
   1   3  -4   23.17    1.41
   1   3  -4   22.63    1.40
  -1  -3   4   22.81    1.52
  -1  -3   4   22.26    1.55
  -1  -3   4   23.15    1.41
  -1  -3   4   23.76    1.51
   0   3  -4    0.32    0.10
   0   3  -4    0.30    0.07
   0   3  -4    0.31    0.07
   0   3  -4    0.33    0.08
   0  -3   4    0.30    0.10
   0  -3   4    0.33    0.11
   0  -3   4    0.41    0.09
   0  -3   4    0.43    0.11
  -1   3  -4   49.93    2.86
  -1   3  -4   48.42    3.14
  -1   3  -4   48.83    2.92
  -1   3  -4   51.85    2.93
   1  -3   4   48.09    3.15
   1  -3   4   51.92    3.23
   1  -3   4   48.98    2.95
  -2   3  -4   28.95    1.81
   2  -3   4   29.82    1.90
   2  -3   4   32.56    1.98
   2  -3   4   29.12    1.97
   2  -3   4   33.43    2.01
  -3   3  -4    1.40    0.22
   3  -3   4    1.51    0.18
   3  -3   4    1.54    0.19
   3  -3   4    1.34    0.14
  -4   3  -4   18.62    1.13
   4  -3   4   17.68    1.16
   4  -3   4   16.82    1.16
  -5   3  -4    0.15    0.19
   5  -3   4    0.09    0.09
   5  -3   4    0.25    0.09
  -6   3  -4   -0.14    0.15
   6  -3   4   -0.04    0.07
   6  -3   4    0.02    0.08
   8   2  -4    0.22    0.16
  -8  -2   4    0.06    0.23
   7   2  -4    1.39    0.24
  -7  -2   4    2.03    0.29
  -7  -2   4    1.23    0.30
   6   2  -4    8.81    0.70
  -6  -2   4   10.07    0.80
  -6  -2   4    8.58    0.64
   5   2  -4    1.26    0.22
   5   2  -4    1.25    0.23
  -5  -2   4    1.38    0.26
  -5  -2   4    1.27    0.21
   4   2  -4    1.57    0.21
   4   2  -4    1.51    0.22
  -4  -2   4    1.41    0.26
  -4  -2   4    1.68    0.20
  -4  -2   4    1.35    0.16
  -4  -2   4    1.63    0.18
  -4  -2   4    1.52    0.17
   3   2  -4    8.89    0.64
   3   2  -4    8.35    0.63
  -3  -2   4    9.04    0.57
  -3  -2   4    8.94    0.57
  -3  -2   4    8.27    0.67
   2   2  -4    1.02    0.14
   2   2  -4    1.39    0.18
   2   2  -4    1.21    0.10
   2   2  -4    0.92    0.16
   2   2  -4    1.35    0.18
  -2  -2   4    0.82    0.13
  -2  -2   4    1.25    0.18
  -2  -2   4    1.08    0.16
   1   2  -4  111.30    6.75
   1   2  -4  118.06    7.20
   1   2  -4   99.14    7.38
   1   2  -4  103.50    6.75
   1   2  -4  122.08    7.20
  -1  -2   4  124.07    7.21
  -1  -2   4  118.74    6.76
  -1  -2   4  118.63    7.21
  -1  -2   4  120.87    7.40
   0   2  -4  119.79    7.19
   0   2  -4  119.00    7.44
   0   2  -4  128.07    6.97
   0   2  -4  132.22    7.19
   0  -2   4  102.88    7.66
   0  -2   4  130.98    7.20
   0  -2   4  125.83    7.67
  -1   2  -4    0.07    0.09
  -1   2  -4    0.14    0.06
  -1   2  -4    0.08    0.06
  -1   2  -4    0.38    0.07
   1  -2   4    0.49    0.09
   1  -2   4    0.20    0.09
   1  -2   4    0.00    0.09
   1  -2   4    0.14    0.07
  -2   2  -4   35.27    2.11
   2  -2   4   35.45    2.33
   2  -2   4   36.28    2.30
   2  -2   4   37.68    2.30
  -3   2  -4   11.08    0.71
   3  -2   4    9.99    0.73
   3  -2   4   10.40    0.72
   3  -2   4   10.95    0.67
   3  -2   4   11.44    0.71
   3  -2   4   11.22    0.73
  -4   2  -4    8.52    0.63
   4  -2   4    9.02    0.62
   4  -2   4    9.08    0.62
  -5   2  -4   30.89    1.79
   5  -2   4   29.29    1.84
   5  -2   4   26.48    1.83
  -6   2  -4   -0.15    0.17
   6  -2   4    0.05    0.07
   6  -2   4    0.20    0.08
  -7   2  -4    0.47    0.23
   7  -2   4    0.57    0.12
   7  -2   4    0.34    0.10
   8   1  -4    1.88    0.29
  -8  -1   4    2.93    0.45
   7   1  -4    0.52    0.18
  -7  -1   4    0.16    0.19
   6   1  -4    8.79    0.68
  -6  -1   4    9.17    0.78
   5   1  -4    1.63    0.24
   5   1  -4    1.70    0.25
  -5  -1   4    1.74    0.29
  -5  -1   4    1.37    0.23
   4   1  -4   23.32    1.39
   4   1  -4   21.88    1.49
   4   1  -4   23.16    1.49
  -4  -1   4   20.63    1.56
  -4  -1   4   21.14    1.34
  -4  -1   4   24.24    1.34
  -4  -1   4   23.11    1.46
   3   1  -4    3.66    0.31
   3   1  -4    3.06    0.30
   3   1  -4    3.32    0.27
  -3  -1   4    3.47    0.26
  -3  -1   4    3.45    0.26
  -3  -1   4    3.59    0.29
  -3  -1   4    3.32    0.33
   2   1  -4   -0.03    0.07
   2   1  -4    0.15    0.07
   2   1  -4    0.03    0.08
  -2  -1   4    0.00    0.07
  -2  -1   4    0.03    0.08
  -2  -1   4    0.02    0.05
   1   1  -4   26.64    1.66
   1   1  -4   24.14    1.65
   1   1  -4   25.07    1.55
   1   1  -4   28.75    1.71
  -1  -1   4   21.91    1.65
  -1  -1   4   23.32    1.65
  -1  -1   4   26.40    1.71
  -1  -1   4   27.57    1.55
  -1  -1   4   27.70    1.55
   0   1  -4   59.40    3.46
   0   1  -4   60.67    3.78
   0   1  -4   49.65    3.68
   0   1  -4   63.26    3.70
   0   1  -4   57.20    3.35
   0   1  -4   61.05    3.46
   0  -1   4   62.10    3.47
   0  -1   4   54.60    3.78
   0  -1   4   59.66    3.70
   0  -1   4   59.43    3.70
  -1   1  -4   53.55    3.38
  -1   1  -4   61.64    3.28
  -1   1  -4   58.50    3.28
  -1   1  -4   50.18    3.50
  -1   1  -4   56.65    3.21
   1  -1   4   58.66    3.52
   1  -1   4   60.24    3.30
   1  -1   4   48.49    3.51
   1  -1   4   55.24    3.59
  -2   1  -4   30.27    1.82
   2  -1   4   31.45    2.00
   2  -1   4   31.09    1.99
   2  -1   4   31.75    1.98
  -3   1  -4   26.01    1.65
   3  -1   4   27.08    1.76
   3  -1   4   29.77    1.77
  -4   1  -4    6.80    0.49
   4  -1   4    6.66    0.47
   4  -1   4    6.42    0.46
  -5   1  -4    8.77    0.66
   5  -1   4    8.17    0.60
   5  -1   4    9.59    0.61
  -6   1  -4    1.84    0.31
   6  -1   4    1.98    0.20
   6  -1   4    1.98    0.21
  -7   1  -4    0.07    0.21
   7  -1   4    0.10    0.09
   7  -1   4    0.27    0.09
   8   0  -4    0.09    0.15
  -8   0   4    0.35    0.24
   7   0  -4    0.30    0.14
  -7   0   4    0.07    0.20
   6   0  -4    0.64    0.16
  -6   0   4    0.83    0.24
   5   0  -4    1.12    0.19
   5   0  -4    0.91    0.19
  -5   0   4    1.08    0.24
   4   0  -4   25.91    1.76
   4   0  -4   27.94    1.77
  -4   0   4   27.54    1.86
   3   0  -4   18.20    1.29
   3   0  -4   20.31    1.29
   3   0  -4   19.89    1.20
  -3   0   4   20.28    1.18
  -3   0   4   20.49    1.27
  -3   0   4   20.53    1.36
  -3   0   4   17.93    1.17
   2   0  -4   12.58    0.81
   2   0  -4   12.71    0.85
   2   0  -4   10.84    0.81
   2   0  -4   12.45    0.75
  -2   0   4   12.51    0.80
  -2   0   4   10.43    0.74
  -2   0   4   12.18    0.85
  -2   0   4   12.29    0.74
   1   0  -4    0.11    0.08
   1   0  -4   -0.01    0.04
   1   0  -4    0.08    0.05
   1   0  -4    0.01    0.05
  -1   0   4    0.06    0.05
  -1   0   4   -0.08    0.06
  -1   0   4    0.07    0.06
  -1   0   4    0.07    0.06
  -1   0   4    0.06    0.05
   0   0  -4    4.32    0.33
   0   0  -4    3.89    0.33
   0   0  -4    4.27    0.30
   0   0  -4    4.61    0.33
   0   0   4    4.32    0.30
   0   0   4    4.74    0.34
   0   0   4    4.87    0.31
   0   0   4    4.73    0.34
   0   0   4    4.23    0.34
  -1   0  -4  158.88   10.39
  -1   0  -4  187.10   10.66
  -1   0  -4  190.90   11.05
  -1   0  -4  182.73   11.64
  -1   0  -4  192.53   11.37
  -1   0  -4  182.17   10.66
  -1   0  -4  178.87   11.37
   1   0   4  170.83   11.37
   1   0   4  190.04   11.38
   1   0   4  187.67   11.65
   1   0   4  188.55   10.67
  -2   0  -4   38.89    2.49
  -2   0  -4   40.19    2.31
   2   0   4   39.42    2.51
   2   0   4   40.98    2.42
   2   0   4   39.31    2.51
  -3   0  -4    0.51    0.12
   3   0   4    0.49    0.09
   3   0   4    0.47    0.09
  -4   0  -4   28.54    1.74
   4   0   4   29.98    1.84
   4   0   4   28.03    1.84
  -5   0  -4    1.39    0.24
   5   0   4    1.29    0.17
   5   0   4    1.44    0.17
  -6   0  -4    0.32    0.19
   6   0   4    0.13    0.09
   6   0   4    0.27    0.10
  -7   0  -4    0.87    0.25
   7   0   4    0.75    0.13
   7   0   4    0.83    0.14
   7  -1  -4    5.26    0.46
  -7   1   4    5.52    0.57
   6  -1  -4    3.55    0.35
  -6   1   4    4.28    0.46
   5  -1  -4    0.16    0.10
   5  -1  -4    0.03    0.10
  -5   1   4    0.27    0.16
   4  -1  -4   12.56    0.85
   4  -1  -4   12.24    0.85
  -4   1   4   12.37    0.92
   3  -1  -4    0.81    0.13
   3  -1  -4    1.14    0.15
   3  -1  -4    0.94    0.17
  -3   1   4    0.95    0.12
  -3   1   4    0.91    0.17
   2  -1  -4   13.86    0.85
   2  -1  -4   13.63    0.85
   2  -1  -4   12.43    0.78
   2  -1  -4   11.70    0.89
  -2   1   4   12.37    0.77
  -2   1   4   11.89    0.77
  -2   1   4   12.66    0.89
  -2   1   4   12.36    0.83
   1  -1  -4  199.44   10.75
   1  -1  -4  152.81   10.73
   1  -1  -4  165.19   11.02
   1  -1  -4  184.37   10.09
   1  -1  -4  146.33   10.07
  -1   1   4  184.59   11.03
  -1   1   4  151.24   10.73
  -1   1   4  196.25   10.08
   0  -1  -4   17.22    1.13
   0  -1  -4   20.26    1.13
   0  -1  -4   20.01    1.21
   0  -1  -4   20.08    1.24
   0  -1  -4   16.84    1.21
   0   1   4   18.32    1.13
   0   1   4   20.14    1.22
   0   1   4   15.53    1.20
   0   1   4   19.80    1.24
  -1  -1  -4  155.48   10.96
  -1  -1  -4  186.13   10.58
  -1  -1  -4  196.87   11.28
  -1  -1  -4  182.33   11.28
  -1  -1  -4  186.39   11.55
   1   1   4  180.01   10.59
   1   1   4  164.98   11.28
   1   1   4  189.64   11.29
   1   1   4  189.64   11.56
  -2  -1  -4    0.35    0.07
  -2  -1  -4    0.38    0.04
  -2  -1  -4    0.23    0.04
  -2  -1  -4    0.26    0.08
  -2  -1  -4    0.31    0.04
   2   1   4    0.37    0.06
   2   1   4    0.28    0.08
   2   1   4    0.26    0.05
   2   1   4    0.22    0.08
  -3  -1  -4    4.58    0.35
   3   1   4    4.66    0.31
   3   1   4    4.97    0.35
   3   1   4    4.41    0.34
  -4  -1  -4    0.66    0.15
   4   1   4    0.79    0.13
  -5  -1  -4   11.77    0.77
   5   1   4   11.15    0.75
   5   1   4   10.47    0.75
  -6  -1  -4    1.65    0.27
   6   1   4    2.02    0.21
   6   1   4    1.72    0.22
  -7  -1  -4    5.02    0.48
   7   1   4    4.94    0.40
  -8  -1  -4    1.29    0.30
   7  -2  -4    0.29    0.13
  -7   2   4    0.11    0.21
   6  -2  -4    0.55    0.14
   6  -2  -4    0.58    0.15
   5  -2  -4    0.11    0.10
   5  -2  -4    0.05    0.09
  -5   2   4    0.36    0.15
   4  -2  -4    5.47    0.43
   4  -2  -4    5.63    0.43
  -4   2   4    6.05    0.51
   3  -2  -4   21.51    1.32
   3  -2  -4   20.54    1.32
  -3   2   4   18.17    1.39
   2  -2  -4  108.52    6.23
   2  -2  -4  101.40    5.84
   2  -2  -4   85.52    6.22
  -2   2   4  101.21    5.82
  -2   2   4  107.17    6.22
  -2   2   4   94.13    6.42
  -2   2   4   98.83    5.82
   1  -2  -4   33.62    1.84
   1  -2  -4   30.92    1.97
   1  -2  -4   32.71    2.04
   1  -2  -4   30.86    1.96
  -1   2   4   29.76    2.04
  -1   2   4   30.58    1.83
  -1   2   4   27.56    1.96
   0  -2  -4  158.58    9.60
   0  -2  -4  156.40    9.35
   0  -2  -4  151.09    8.77
   0  -2  -4  140.03    8.77
   0  -2  -4  132.87    9.35
   0   2   4  139.45    9.59
   0   2   4  162.54    9.36
   0   2   4  166.55    8.78
   0   2   4  146.23    9.35
   0   2   4  147.12    8.77
  -1  -2  -4    7.56    0.47
  -1  -2  -4    7.39    0.52
  -1  -2  -4    7.13    0.47
  -1  -2  -4    6.84    0.48
  -1  -2  -4    7.72    0.51
   1   2   4    7.20    0.51
   1   2   4    7.46    0.47
   1   2   4    7.34    0.52
  -2  -2  -4    0.75    0.11
  -2  -2  -4    1.10    0.10
  -2  -2  -4    0.89    0.12
  -2  -2  -4    0.94    0.09
  -2  -2  -4    0.67    0.11
   2   2   4    0.95    0.11
   2   2   4    0.86    0.10
   2   2   4    0.94    0.13
   2   2   4    0.85    0.12
  -3  -2  -4    1.60    0.13
  -3  -2  -4    1.50    0.18
   3   2   4    1.46    0.13
   3   2   4    1.38    0.16
   3   2   4    1.25    0.16
  -4  -2  -4    2.39    0.24
  -4  -2  -4    2.32    0.19
   4   2   4    2.42    0.22
   4   2   4    2.63    0.18
   4   2   4    2.10    0.22
  -5  -2  -4   12.86    0.87
  -5  -2  -4   14.17    0.89
   5   2   4   12.66    0.89
   5   2   4   12.95    0.83
   5   2   4   14.11    0.91
  -6  -2  -4    7.34    0.57
   6   2   4    7.46    0.54
   6   2   4    6.91    0.53
  -7  -2  -4    2.73    0.37
   7   2   4    2.89    0.29
  -8  -2  -4    0.28    0.23
   8   2   4    0.03    0.11
   7  -3  -4    0.13    0.12
  -7   3   4    0.09    0.20
   6  -3  -4    0.07    0.08
  -6   3   4   -0.13    0.15
   5  -3  -4    1.52    0.19
   5  -3  -4    1.50    0.19
  -5   3   4    1.04    0.25
   4  -3  -4   33.90    2.13
   4  -3  -4   34.50    2.13
  -4   3   4   30.50    2.23
   3  -3  -4    2.93    0.25
   3  -3  -4    2.59    0.25
  -3   3   4    2.66    0.30
   2  -3  -4  117.38    6.56
   2  -3  -4  120.87    7.22
   2  -3  -4  110.51    7.00
   2  -3  -4  113.53    7.00
  -2   3   4  112.19    6.98
  -2   3   4   96.09    6.53
  -2   3   4  113.14    7.22
  -2   3   4  112.50    6.53
   1  -3  -4   50.28    3.41
   1  -3  -4   58.21    3.65
   1  -3  -4   62.71    3.77
   1  -3  -4   60.90    3.65
  -1   3   4   49.98    3.64
  -1   3   4   60.99    3.41
  -1   3   4   64.71    3.41
  -1   3   4   53.57    3.76
  -1   3   4   60.13    3.65
   0  -3  -4    0.17    0.08
   0  -3  -4    0.27    0.11
   0  -3  -4    0.18    0.09
   0  -3  -4    0.40    0.07
   0   3   4    0.20    0.06
   0   3   4    0.40    0.09
   0   3   4    0.26    0.08
  -1  -3  -4   91.40    5.37
  -1  -3  -4   79.46    5.24
  -1  -3  -4   75.47    4.90
  -1  -3  -4   75.97    5.23
  -1  -3  -4   89.66    4.91
  -1  -3  -4   93.17    5.09
   1   3   4   80.78    5.24
   1   3   4   89.71    4.91
   1   3   4   76.53    5.24
  -2  -3  -4   47.33    2.75
  -2  -3  -4   48.06    2.74
  -2  -3  -4   48.51    2.84
  -2  -3  -4   47.14    2.94
   2   3   4   47.69    2.75
   2   3   4   40.00    2.84
  -3  -3  -4    6.03    0.40
  -3  -3  -4    6.35    0.40
  -3  -3  -4    6.38    0.45
  -3  -3  -4    6.78    0.46
   3   3   4    6.76    0.43
   3   3   4    6.25    0.47
   3   3   4    6.14    0.44
   3   3   4    6.90    0.48
  -4  -3  -4    5.05    0.38
  -4  -3  -4    5.18    0.39
   4   3   4    5.40    0.36
   4   3   4    4.73    0.40
   4   3   4    5.22    0.40
  -5  -3  -4   -0.01    0.13
  -5  -3  -4    0.01    0.07
   5   3   4   -0.03    0.06
   5   3   4    0.04    0.09
   5   3   4   -0.06    0.08
  -6  -3  -4    0.23    0.16
   6   3   4    0.07    0.10
   6   3   4    0.27    0.12
  -7  -3  -4    0.04    0.19
   7   3   4    0.27    0.13
  -8  -3  -4    0.75    0.25
   8   3   4    0.53    0.16
   7  -4  -4   -0.01    0.09
   6  -4  -4    0.38    0.12
   5  -4  -4    0.24    0.11
   5  -4  -4    0.43    0.12
   4  -4  -4    5.12    0.37
   4  -4  -4    4.20    0.37
  -4   4   4    4.14    0.43
   3  -4  -4    0.17    0.08
   3  -4  -4    0.14    0.08
   2  -4  -4   10.41    0.69
   2  -4  -4   10.14    0.69
  -2   4   4    9.57    0.66
   1  -4  -4    5.54    0.36
   1  -4  -4    4.18    0.38
   1  -4  -4    4.90    0.42
   1  -4  -4    4.87    0.39
  -1   4   4    4.99    0.34
  -1   4   4    5.24    0.34
  -1   4   4    5.34    0.38
   0  -4  -4    6.44    0.46
   0  -4  -4    6.52    0.48
   0  -4  -4    6.33    0.42
   0   4   4    5.46    0.41
   0   4   4    6.71    0.46
   0   4   4    5.78    0.45
  -1  -4  -4   96.47    5.57
  -1  -4  -4   98.41    5.78
  -1  -4  -4   90.08    5.94
   1   4   4   97.51    5.58
   1   4   4   87.25    5.57
   1   4   4   97.02    5.95
   1   4   4   97.39    5.95
  -2  -4  -4   74.83    4.30
  -2  -4  -4   78.44    4.45
  -2  -4  -4   77.77    4.30
   2   4   4   62.34    4.45
   2   4   4   78.65    4.60
   2   4   4   76.96    4.31
   2   4   4   62.20    4.58
  -3  -4  -4    4.17    0.29
  -3  -4  -4    3.92    0.30
  -3  -4  -4    3.71    0.33
  -3  -4  -4    4.35    0.34
   3   4   4    4.24    0.32
   3   4   4    4.68    0.32
   3   4   4    4.27    0.35
   3   4   4    4.38    0.35
  -4  -4  -4    0.89    0.17
  -4  -4  -4    1.08    0.14
  -4  -4  -4    0.94    0.14
   4   4   4    0.86    0.14
   4   4   4    0.90    0.13
   4   4   4    0.95    0.15
  -5  -4  -4    0.93    0.20
  -5  -4  -4    1.14    0.17
   5   4   4    0.74    0.13
   5   4   4    0.66    0.15
   5   4   4    1.35    0.19
  -6  -4  -4    0.86    0.18
  -6  -4  -4    0.56    0.20
   6   4   4    0.60    0.17
   6   4   4    0.85    0.14
  -7  -4  -4   13.93    0.94
   7   4   4   12.49    0.93
  -8  -4  -4    1.18    0.28
   8   4   4    1.31    0.23
   6  -5  -4    4.45    0.40
   5  -5  -4    0.38    0.12
   5  -5  -4    0.36    0.11
   4  -5  -4    0.70    0.14
   4  -5  -4    0.69    0.13
   3  -5  -4   -0.10    0.08
   3  -5  -4   -0.10    0.08
   2  -5  -4    7.14    0.54
   2  -5  -4    7.39    0.54
  -2   5   4    7.80    0.51
   1  -5  -4   15.85    1.06
   1  -5  -4   18.42    1.15
  -1   5   4   17.74    1.05
  -1   5   4   17.62    1.13
  -1   5   4   16.56    1.05
   0  -5  -4    7.41    0.54
   0  -5  -4    8.41    0.59
   0  -5  -4    8.10    0.55
   0  -5  -4    8.05    0.58
   0   5   4    8.91    0.53
   0   5   4    8.18    0.54
   0   5   4    7.87    0.58
  -1  -5  -4    0.63    0.13
  -1  -5  -4    0.67    0.11
  -1  -5  -4    0.56    0.10
  -1  -5  -4    0.67    0.15
  -1  -5  -4    0.93    0.13
   1   5   4    0.79    0.14
   1   5   4    0.67    0.11
   1   5   4    0.76    0.11
   1   5   4    0.72    0.14
  -2  -5  -4   31.32    1.91
  -2  -5  -4   31.37    2.05
  -2  -5  -4   32.65    1.97
   2   5   4   31.10    1.91
   2   5   4   29.68    2.04
   2   5   4   33.75    2.06
  -3  -5  -4    4.21    0.30
  -3  -5  -4    4.22    0.31
  -3  -5  -4    4.22    0.35
   3   5   4    4.45    0.37
   3   5   4    4.48    0.32
   3   5   4    3.24    0.34
   3   5   4    3.92    0.32
  -4  -5  -4   11.76    0.73
  -4  -5  -4   11.28    0.75
  -4  -5  -4   10.51    0.67
  -4  -5  -4   10.75    0.68
   4   5   4   10.60    0.78
   4   5   4   10.24    0.77
   4   5   4   11.04    0.73
   4   5   4   10.07    0.70
  -5  -5  -4   30.67    1.93
  -5  -5  -4   32.99    2.13
   5   5   4   32.02    2.09
   5   5   4   33.57    2.01
   5   5   4   29.99    2.08
  -6  -5  -4    2.89    0.35
  -6  -5  -4    3.04    0.32
   6   5   4    3.12    0.30
   6   5   4    2.80    0.33
  -7  -5  -4    0.89    0.24
   7   5   4    0.57    0.18
  -8  -5  -4    0.06    0.21
   8   5   4    0.14    0.15
   6  -6  -4    0.65    0.16
   5  -6  -4    0.84    0.16
   4  -6  -4    0.74    0.15
   4  -6  -4    0.71    0.15
   3  -6  -4    1.38    0.19
   3  -6  -4    1.42    0.20
   2  -6  -4    7.63    0.57
   1  -6  -4    6.90    0.42
   1  -6  -4    5.84    0.46
   1  -6  -4    5.27    0.45
  -1   6   4    5.49    0.38
  -1   6   4    5.91    0.44
  -1   6   4    5.56    0.38
   0  -6  -4    0.20    0.09
   0  -6  -4    0.30    0.12
   0  -6  -4    0.64    0.13
   0   6   4    0.18    0.08
   0   6   4    0.09    0.08
  -1  -6  -4    0.94    0.14
  -1  -6  -4    0.48    0.12
  -1  -6  -4    0.75    0.15
  -1  -6  -4    0.57    0.11
   1   6   4    0.70    0.14
   1   6   4    0.80    0.13
   1   6   4    0.75    0.12
  -2  -6  -4   31.72    2.00
  -2  -6  -4   34.71    2.16
  -2  -6  -4   30.45    2.06
  -2  -6  -4   32.26    2.00
   2   6   4   33.90    2.01
   2   6   4   33.35    2.15
   2   6   4   35.09    2.16
   2   6   4   34.02    2.08
  -3  -6  -4   23.11    1.42
  -3  -6  -4   20.63    1.38
  -3  -6  -4   20.33    1.37
   3   6   4   23.50    1.50
   3   6   4   23.60    1.44
   3   6   4   23.49    1.39
  -4  -6  -4   18.35    1.17
  -4  -6  -4   17.36    1.06
  -4  -6  -4   16.57    1.07
  -4  -6  -4   16.22    1.08
   4   6   4   18.31    1.19
   4   6   4   15.22    1.11
   4   6   4   17.71    1.18
   4   6   4   16.67    1.09
  -5  -6  -4    3.82    0.28
  -5  -6  -4    3.85    0.38
  -5  -6  -4    3.49    0.38
   5   6   4    3.78    0.39
   5   6   4    3.74    0.35
  -6  -6  -4    4.60    0.43
  -6  -6  -4    4.53    0.43
   6   6   4    4.63    0.44
   6   6   4    4.12    0.38
  -7  -6  -4    2.75    0.38
   7   6   4    3.21    0.37
  -8  -6  -4    0.10    0.21
   8   6   4    0.27    0.16
   6  -7  -4    0.09    0.13
   5  -7  -4    0.03    0.12
   4  -7  -4    1.31    0.21
   3  -7  -4    0.28    0.11
   3  -7  -4    0.43    0.14
   2  -7  -4   62.92    3.89
   2  -7  -4   59.31    3.89
   1  -7  -4    1.17    0.19
   1  -7  -4    1.91    0.21
   1  -7  -4    1.01    0.18
  -1   7   4    1.32    0.14
  -1   7   4    1.58    0.15
  -1   7   4    1.57    0.20
   0  -7  -4    3.16    0.28
   0  -7  -4    2.94    0.31
   0  -7  -4    3.56    0.32
   0   7   4    2.94    0.26
   0   7   4    3.29    0.27
   0   7   4    3.07    0.32
  -1  -7  -4    0.34    0.13
  -1  -7  -4    0.12    0.11
  -1  -7  -4    0.15    0.08
   1   7   4    0.11    0.07
  -2  -7  -4   29.42    1.87
  -2  -7  -4   25.20    1.73
   2   7   4   30.39    1.74
   2   7   4   29.36    1.80
   2   7   4   25.34    1.73
   2   7   4   30.50    1.87
  -3  -7  -4    0.55    0.14
  -3  -7  -4    0.62    0.14
  -3  -7  -4    0.66    0.14
  -3  -7  -4    0.80    0.19
   3   7   4    0.56    0.14
   3   7   4    0.33    0.12
   3   7   4    0.77    0.18
   3   7   4    0.78    0.19
  -4  -7  -4   32.76    2.07
  -4  -7  -4   30.06    1.91
  -4  -7  -4   31.14    1.90
  -4  -7  -4   31.00    1.89
   4   7   4   31.84    2.07
   4   7   4   32.10    2.07
   4   7   4   31.69    1.92
   4   7   4   29.58    1.98
  -5  -7  -4    2.36    0.31
  -5  -7  -4    1.77    0.21
  -5  -7  -4    2.15    0.30
  -5  -7  -4    2.44    0.21
   5   7   4    1.57    0.23
   5   7   4    1.77    0.27
  -6  -7  -4    0.14    0.17
  -6  -7  -4    0.16    0.16
   6   7   4    0.12    0.12
   6   7   4    0.29    0.17
  -7  -7  -4    0.17    0.20
   7   7   4    0.33    0.16
   7   7   4    0.09    0.14
   5  -8  -4    1.05    0.21
   4  -8  -4    6.21    0.52
   3  -8  -4   -0.05    0.10
   2  -8  -4    0.46    0.14
   1  -8  -4    1.88    0.26
   1  -8  -4    1.45    0.23
  -1   8   4    1.71    0.16
  -1   8   4    1.56    0.16
   0  -8  -4    3.60    0.35
   0  -8  -4    3.69    0.32
   0  -8  -4    3.49    0.36
   0   8   4    3.30    0.29
   0   8   4    3.46    0.30
   0   8   4    3.66    0.35
  -1  -8  -4    0.15    0.14
  -1  -8  -4    0.11    0.14
  -1  -8  -4    0.13    0.10
   1   8   4    0.31    0.11
   1   8   4    0.15    0.13
   1   8   4    0.14    0.11
  -2  -8  -4   14.20    0.99
  -2  -8  -4   15.60    0.99
  -2  -8  -4   14.77    1.07
   2   8   4   14.66    1.00
   2   8   4   15.63    1.07
   2   8   4   15.19    0.98
   2   8   4   15.40    0.98
  -3  -8  -4   14.33    1.00
  -3  -8  -4   14.45    0.92
   3   8   4   13.53    0.92
   3   8   4   12.44    0.94
   3   8   4   14.68    1.01
  -4  -8  -4    5.31    0.47
  -4  -8  -4    5.62    0.45
   4   8   4    6.26    0.53
   4   8   4    6.10    0.48
   4   8   4    5.16    0.47
  -5  -8  -4    0.33    0.17
  -5  -8  -4    0.55    0.13
  -5  -8  -4    0.41    0.14
   5   8   4    0.41    0.17
   5   8   4    0.44    0.16
  -6  -8  -4    0.49    0.20
  -6  -8  -4    0.48    0.21
  -6  -8  -4    0.44    0.11
  -6  -8  -4    0.51    0.09
   6   8   4    0.43    0.16
   6   8   4    0.38    0.17
  -7  -8  -4    2.11    0.34
   7   8   4    1.82    0.28
   7   8   4    2.12    0.31
   4  -9  -4   -0.17    0.13
   3  -9  -4    0.19    0.15
   2  -9  -4    0.44    0.15
   1  -9  -4    0.65    0.17
  -1   9   4    0.83    0.10
  -1   9   4    0.56    0.09
   0  -9  -4    6.56    0.55
   0   9   4    5.77    0.46
   0   9   4    6.53    0.46
  -1  -9  -4    1.83    0.27
  -1  -9  -4    2.26    0.27
   1   9   4    1.74    0.23
  -2  -9  -4   -0.03    0.13
  -2  -9  -4    0.10    0.11
   2   9   4   -0.40    0.13
   2   9   4    0.02    0.09
  -3  -9  -4    2.08    0.29
  -3  -9  -4    1.07    0.20
   3   9   4    1.64    0.27
   3   9   4    2.41    0.27
   3   9   4    1.75    0.24
  -4  -9  -4    0.31    0.13
   4   9   4    0.28    0.15
   4   9   4    0.34    0.18
  -5  -9  -4    0.71    0.20
  -5  -9  -4    0.74    0.17
   5   9   4    0.76    0.24
   5   9   4    0.62    0.18
  -6  -9  -4    1.30    0.29
  -6  -9  -4    1.13    0.18
  -6  -9  -4    1.60    0.27
   6   9   4    1.34    0.27
   6   9   4    1.10    0.24
  -7  -9  -4    1.25    0.27
  -7  -9  -4    1.59    0.32
   7   9   4    0.98    0.25
   4 -10  -4    0.31    0.17
   3 -10  -4   -0.11    0.14
   2 -10  -4    4.43    0.46
   1 -10  -4    0.00    0.13
   0 -10  -4    5.63    0.51
   0  10   4    4.99    0.40
   0  10   4    4.43    0.39
  -1 -10  -4    4.85    0.48
   1  10   4    4.28    0.39
  -2 -10  -4   -0.02    0.16
  -2 -10  -4    0.15    0.12
   2  10   4   -0.04    0.10
  -3 -10  -4    0.43    0.15
   3  10   4    0.48    0.15
   3  10   4    0.59    0.16
  -4 -10  -4    6.77    0.54
  -5 -10  -4   -0.09    0.15
  -5 -10  -4   -0.12    0.12
   5  10   4    0.10    0.15
   5  10   4    0.02    0.17
  -6 -10  -4   -0.05    0.11
  -6 -10  -4   -0.05    0.16
  -6 -10  -4   -0.22    0.19
   6  10   4   -0.22    0.15
   3 -11  -4   -0.22    0.14
   2 -11  -4    0.46    0.20
   1 -11  -4    0.05    0.16
   0 -11  -4    1.67    0.28
   0  11   4    1.84    0.21
   0  11   4    1.37    0.19
  -1 -11  -4    0.39    0.21
   1  11   4    0.23    0.12
   2  11   4   -0.07    0.11
  -3 -11  -4    0.12    0.13
   3  11   4   -0.11    0.10
   3  11   4    0.11    0.12
  -4 -11  -4    4.07    0.42
   4  11   4    5.12    0.46
  -5 -11  -4    0.17    0.17
  -5 -11  -4    0.16    0.15
  -6 -11  -4   -0.05    0.16
  -6 -11  -4   -0.02    0.11
   1 -12  -4    0.57    0.22
   0 -12  -4    0.42    0.22
   0  12   4    0.27    0.11
   0  12   4    0.40    0.11
  -1 -12  -4    0.23    0.20
   1  12   4    0.10    0.11
   2  12   4   -0.10    0.10
   3  12   4    0.15    0.14
  -4 -12  -4    0.27    0.17
  -5 -12  -4    0.31    0.17
  -5 -12  -4    0.75    0.22
   1  13   4    0.05    0.11
   2  13   4   -0.11    0.11
   3  13   4   -0.07    0.14
   2  10  -5    0.21    0.15
   1  10  -5    1.71    0.23
  -4  -9   5    1.11    0.25
   3   9  -5    1.24    0.24
   3   9  -5    1.02    0.21
   2   9  -5    0.00    0.11
   2   9  -5    0.07    0.13
  -2  -9   5   -0.15    0.17
   1   9  -5    0.29    0.14
  -1  -9   5    0.46    0.22
  -1  -9   5    0.47    0.21
   0   9  -5    0.93    0.13
   0   9  -5    0.98    0.13
   0  -9   5    1.10    0.28
   0  -9   5    0.99    0.26
   1  -9   5    0.24    0.21
  -5  -8   5    4.02    0.41
  -4  -8   5    0.70    0.27
  -4  -8   5    0.67    0.19
   3   8  -5    0.49    0.17
   3   8  -5    0.63    0.17
  -3  -8   5    0.71    0.25
   2   8  -5    0.18    0.12
   2   8  -5    0.53    0.16
  -2  -8   5    0.15    0.21
   1   8  -5    0.42    0.13
  -1  -8   5    0.25    0.18
  -1  -8   5    0.48    0.21
   0   8  -5    0.55    0.11
   0   8  -5    0.55    0.12
   0  -8   5    0.41    0.21
   0  -8   5    0.47    0.19
   1  -8   5    0.14    0.18
   1  -8   5    0.00    0.17
   2  -8   5   -0.06    0.16
   3  -8   5    0.57    0.21
  -6  -7   5    0.22    0.12
  -5  -7   5    0.10    0.13
  -5  -7   5    0.52    0.22
   4   7  -5    0.69    0.17
  -4  -7   5    0.52    0.17
  -4  -7   5    0.64    0.26
   3   7  -5    0.78    0.19
   3   7  -5    0.79    0.18
  -3  -7   5    0.67    0.23
  -3  -7   5    0.71    0.19
   2   7  -5    0.15    0.13
   2   7  -5   -0.03    0.11
  -2  -7   5   -0.14    0.14
  -2  -7   5    0.03    0.16
   1   7  -5    6.64    0.52
   1   7  -5    7.64    0.52
  -1  -7   5    6.96    0.63
  -1  -7   5    7.01    0.63
   0   7  -5    0.84    0.13
   0   7  -5    0.60    0.13
   0  -7   5    0.63    0.20
   0  -7   5    0.78    0.22
   1  -7   5   -0.05    0.14
   1  -7   5    0.09    0.15
   2  -7   5    1.85    0.29
   3  -7   5    0.47    0.18
   4  -7   5    0.63    0.19
   6   6  -5    1.02    0.27
  -6  -6   5    0.87    0.17
  -6  -6   5    1.19    0.37
   5   6  -5    0.89    0.22
   5   6  -5    0.83    0.20
  -5  -6   5    0.91    0.28
  -5  -6   5    0.70    0.17
   4   6  -5    6.84    0.60
   4   6  -5    6.48    0.53
  -4  -6   5    6.68    0.62
  -4  -6   5    5.76    0.51
   3   6  -5    1.47    0.23
   3   6  -5    1.97    0.26
   3   6  -5    1.90    0.29
  -3  -6   5    1.35    0.22
  -3  -6   5    1.34    0.30
   2   6  -5    3.52    0.36
   2   6  -5    3.74    0.36
  -2  -6   5    3.58    0.36
  -2  -6   5    3.13    0.41
  -2  -6   5    3.88    0.43
   1   6  -5   23.45    1.48
   1   6  -5   25.22    1.52
  -1  -6   5   24.34    1.66
  -1  -6   5   21.36    1.61
   0   6  -5    2.82    0.23
   0   6  -5    3.05    0.27
   0   6  -5    3.02    0.26
   0  -6   5    3.21    0.36
   0  -6   5    3.14    0.37
   1  -6   5    0.41    0.17
   1  -6   5    0.46    0.19
   2  -6   5    3.17    0.37
   2  -6   5    3.70    0.36
   3  -6   5    1.01    0.20
   4  -6   5    0.83    0.18
   7   5  -5    0.03    0.20
   6   5  -5    0.02    0.17
  -6  -5   5    0.06    0.20
  -6  -5   5    0.12    0.10
  -6  -5   5    0.03    0.08
   5   5  -5    0.03    0.16
  -5  -5   5    0.02    0.11
  -5  -5   5    0.19    0.22
   4   5  -5    0.57    0.19
  -4  -5   5    0.31    0.21
  -4  -5   5    0.42    0.13
   3   5  -5   28.70    1.82
   3   5  -5   29.92    1.88
   3   5  -5   31.46    1.97
  -3  -5   5   28.30    2.02
  -3  -5   5   28.93    1.81
  -3  -5   5   28.42    1.95
   2   5  -5    9.03    0.64
   2   5  -5    8.21    0.64
   2   5  -5    9.11    0.71
  -2  -5   5    9.02    0.64
  -2  -5   5    9.22    0.72
  -2  -5   5    9.17    0.74
   1   5  -5    0.28    0.13
   1   5  -5    0.31    0.13
   1   5  -5    0.37    0.19
   1   5  -5    0.00    0.12
  -1  -5   5    0.05    0.12
  -1  -5   5    0.60    0.19
  -1  -5   5    0.00    0.17
  -1  -5   5    0.07    0.18
   0   5  -5   11.45    0.74
   0   5  -5   11.87    0.74
   0   5  -5   10.83    0.82
   0   5  -5   10.21    0.73
   0  -5   5   11.80    0.85
   0  -5   5   11.22    0.77
   0  -5   5   12.16    0.85
   0  -5   5   11.74    0.84
  -1   5  -5    0.91    0.11
  -1   5  -5    0.81    0.10
   1  -5   5    1.18    0.22
   1  -5   5    1.08    0.19
   2  -5   5    0.10    0.11
   2  -5   5   -0.12    0.11
   3  -5   5    5.51    0.47
  -4   5  -5    0.81    0.21
   4  -5   5    0.83    0.17
  -5   5  -5   -0.18    0.16
   5  -5   5   -0.10    0.10
   7   4  -5   -0.02    0.17
  -7  -4   5   -0.10    0.17
   6   4  -5    1.38    0.26
  -6  -4   5    1.62    0.16
  -6  -4   5    1.58    0.34
  -6  -4   5    1.68    0.17
   5   4  -5    4.70    0.47
  -5  -4   5    4.51    0.52
  -5  -4   5    5.10    0.39
  -5  -4   5    5.00    0.39
   4   4  -5   19.75    1.41
   4   4  -5   21.49    1.32
  -4  -4   5   20.65    1.48
  -4  -4   5   20.98    1.29
  -4  -4   5   19.45    1.29
   3   4  -5   29.18    1.84
   3   4  -5   27.88    1.70
  -3  -4   5   26.17    1.90
  -3  -4   5   26.82    1.69
  -3  -4   5   27.13    1.82
   2   4  -5    8.24    0.59
   2   4  -5    8.26    0.58
   2   4  -5    8.06    0.64
  -2  -4   5    8.36    0.59
  -2  -4   5    8.36    0.65
  -2  -4   5    8.66    0.67
  -2  -4   5    8.72    0.59
   1   4  -5    1.22    0.17
   1   4  -5    1.29    0.18
   1   4  -5    0.88    0.15
   1   4  -5    1.23    0.21
  -1  -4   5    0.98    0.19
  -1  -4   5    0.86    0.16
  -1  -4   5    1.47    0.23
  -1  -4   5    0.76    0.18
   0   4  -5    4.88    0.40
   0   4  -5    4.69    0.33
   0   4  -5    4.24    0.33
   0   4  -5    4.62    0.35
   0  -4   5    4.42    0.40
   0  -4   5    3.45    0.39
   0  -4   5    4.84    0.41
   0  -4   5    4.08    0.35
  -1   4  -5   13.62    0.95
  -1   4  -5   13.75    0.86
  -1   4  -5   15.11    0.85
  -1   4  -5   14.59    0.86
   1  -4   5   14.07    0.98
   1  -4   5   13.68    0.91
   1  -4   5   14.82    0.99
   1  -4   5   13.02    0.98
  -2   4  -5    1.74    0.19
   2  -4   5    1.86    0.24
   2  -4   5    1.38    0.21
   2  -4   5    1.87    0.21
  -3   4  -5    2.50    0.27
   3  -4   5    2.82    0.30
   3  -4   5    3.05    0.26
   3  -4   5    2.60    0.29
  -4   4  -5    1.51    0.24
   4  -4   5    1.39    0.20
  -5   4  -5    0.13    0.18
   5  -4   5    0.37    0.13
  -6   4  -5   -0.18    0.17
   6  -4   5   -0.02    0.11
   7   3  -5    0.68    0.21
  -7  -3   5    0.65    0.29
   6   3  -5    4.60    0.46
  -6  -3   5    4.43    0.50
   5   3  -5    2.60    0.32
  -5  -3   5    2.13    0.21
  -5  -3   5    1.77    0.31
  -5  -3   5    2.07    0.21
   4   3  -5    0.09    0.14
   4   3  -5    0.24    0.15
   4   3  -5    0.00    0.10
  -4  -3   5   -0.03    0.08
  -4  -3   5    0.00    0.09
  -4  -3   5   -0.07    0.16
  -4  -3   5    0.08    0.13
   3   3  -5    0.12    0.09
   3   3  -5    0.00    0.11
   3   3  -5    0.14    0.12
  -3  -3   5    0.21    0.12
  -3  -3   5    0.07    0.08
  -3  -3   5   -0.02    0.12
  -3  -3   5    0.23    0.10
   2   3  -5    0.86    0.14
   2   3  -5    0.96    0.18
   2   3  -5    1.12    0.20
   2   3  -5    1.03    0.16
  -2  -3   5    0.64    0.12
  -2  -3   5    0.77    0.13
  -2  -3   5    0.98    0.18
  -2  -3   5    0.81    0.18
   1   3  -5   23.08    1.48
   1   3  -5   24.81    1.59
  -1  -3   5   25.08    1.64
  -1  -3   5   24.03    1.60
  -1  -3   5   24.01    1.49
   0   3  -5   26.40    1.45
   0   3  -5   27.32    1.67
   0   3  -5   25.52    1.53
   0   3  -5   24.66    1.53
   0   3  -5   24.84    1.57
   0  -3   5   24.57    1.65
   0  -3   5   25.25    1.54
   0  -3   5   22.98    1.68
  -1   3  -5    0.47    0.08
  -1   3  -5    0.48    0.11
  -1   3  -5    0.56    0.10
  -1   3  -5    0.54    0.08
   1  -3   5    0.54    0.12
   1  -3   5    0.29    0.11
   1  -3   5    0.68    0.12
   1  -3   5    0.35    0.13
  -2   3  -5   -0.06    0.09
   2  -3   5    0.22    0.10
   2  -3   5    0.07    0.08
   2  -3   5    0.12    0.10
  -3   3  -5    0.72    0.18
   3  -3   5    0.79    0.15
   3  -3   5    1.15    0.14
   3  -3   5    0.96    0.16
  -4   3  -5    0.22    0.16
   4  -3   5    0.15    0.11
   4  -3   5    0.26    0.11
  -5   3  -5    6.00    0.50
   5  -3   5    5.49    0.45
   5  -3   5    5.39    0.44
  -6   3  -5   -0.21    0.17
   6  -3   5   -0.08    0.08
   7   2  -5    0.12    0.17
  -7  -2   5   -0.25    0.20
   6   2  -5   -0.04    0.14
  -6  -2   5    0.01    0.18
   5   2  -5    7.82    0.62
  -5  -2   5    8.03    0.50
  -5  -2   5    7.27    0.49
  -5  -2   5    8.26    0.68
   4   2  -5   20.95    1.41
   4   2  -5   21.64    1.41
  -4  -2   5   18.62    1.48
  -4  -2   5   22.45    1.40
  -4  -2   5   20.14    1.28
  -4  -2   5   21.08    1.29
   3   2  -5   26.67    1.67
   3   2  -5   28.09    1.80
   3   2  -5   26.12    1.80
  -3  -2   5   27.24    1.67
  -3  -2   5   25.93    1.87
  -3  -2   5   30.23    1.68
   2   2  -5    9.02    0.55
   2   2  -5    9.66    0.68
   2   2  -5    9.38    0.68
   2   2  -5    9.24    0.62
  -2  -2   5    9.68    0.62
  -2  -2   5    8.95    0.67
  -2  -2   5    9.60    0.71
  -2  -2   5    9.73    0.63
   1   2  -5    5.80    0.44
   1   2  -5    5.29    0.39
   1   2  -5    5.58    0.40
   1   2  -5    5.46    0.45
  -1  -2   5    6.48    0.42
  -1  -2   5    5.56    0.45
  -1  -2   5    5.15    0.44
  -1  -2   5    5.77    0.46
  -1  -2   5    5.39    0.40
   0   2  -5   24.78    1.39
   0   2  -5   24.38    1.46
   0   2  -5   22.54    1.45
   0  -2   5   24.69    1.47
   0  -2   5   25.32    1.58
   0  -2   5   22.57    1.60
   0  -2   5   24.01    1.57
  -1   2  -5    1.08    0.15
  -1   2  -5    1.12    0.13
  -1   2  -5    1.24    0.12
  -1   2  -5    1.29    0.13
   1  -2   5    1.26    0.17
   1  -2   5    1.36    0.15
   1  -2   5    1.18    0.17
   1  -2   5    1.38    0.16
  -2   2  -5    6.20    0.41
   2  -2   5    5.41    0.42
   2  -2   5    6.00    0.46
   2  -2   5    6.18    0.45
  -3   2  -5    6.03    0.46
   3  -2   5    5.79    0.42
   3  -2   5    6.60    0.48
   3  -2   5    6.81    0.48
   3  -2   5    6.55    0.42
  -4   2  -5    0.50    0.18
   4  -2   5    0.38    0.12
   4  -2   5    0.48    0.13
  -5   2  -5   13.03    0.87
   5  -2   5   13.28    0.86
   5  -2   5   11.33    0.85
  -6   2  -5    1.39    0.29
   6  -2   5    1.24    0.17
   7   1  -5    2.36    0.31
  -7  -1   5    1.99    0.39
   6   1  -5    8.90    0.69
  -6  -1   5    8.62    0.76
   5   1  -5    0.30    0.16
  -5  -1   5    0.14    0.16
   4   1  -5   31.92    2.05
   4   1  -5   32.10    1.91
   4   1  -5   31.58    2.05
  -4  -1   5   30.08    1.87
  -4  -1   5   30.71    2.14
  -4  -1   5   32.52    1.87
  -4  -1   5   30.30    2.02
   3   1  -5    6.62    0.56
   3   1  -5    7.88    0.52
   3   1  -5    7.43    0.56
  -3  -1   5    6.65    0.49
  -3  -1   5    7.90    0.55
  -3  -1   5    7.64    0.50
  -3  -1   5    8.06    0.61
   2   1  -5   13.26    0.92
   2   1  -5   13.74    0.92
   2   1  -5   12.84    0.95
   2   1  -5   13.42    0.85
  -2  -1   5   12.84    0.85
  -2  -1   5   14.02    0.97
  -2  -1   5   14.20    0.92
   1   1  -5    0.03    0.08
   1   1  -5    0.10    0.06
   1   1  -5    0.16    0.09
   1   1  -5    0.13    0.09
  -1  -1   5    0.19    0.08
  -1  -1   5    0.08    0.09
  -1  -1   5    0.12    0.09
  -1  -1   5    0.16    0.09
  -1  -1   5    0.08    0.06
   0   1  -5   15.14    0.95
   0   1  -5   14.69    0.86
   0   1  -5   13.30    0.81
   0   1  -5   14.48    0.86
   0   1  -5   13.14    0.93
   0  -1   5   13.47    0.93
   0  -1   5   14.08    0.94
   0  -1   5   14.47    0.87
   0  -1   5   12.04    0.94
  -1   1  -5    0.01    0.07
  -1   1  -5    0.07    0.06
  -1   1  -5   -0.05    0.05
  -1   1  -5   -0.01    0.04
  -1   1  -5   -0.02    0.03
  -1   1  -5    0.10    0.05
   1  -1   5   -0.07    0.07
   1  -1   5    0.05    0.08
   1  -1   5    0.00    0.06
   1  -1   5   -0.04    0.05
  -2   1  -5   50.84    2.88
  -2   1  -5   55.87    3.12
   2  -1   5   48.98    3.15
   2  -1   5   42.91    3.18
   2  -1   5   49.99    3.15
  -3   1  -5   15.09    0.94
   3  -1   5   15.64    1.01
   3  -1   5   14.36    1.00
  -4   1  -5   55.75    3.15
   4  -1   5   55.99    3.39
   4  -1   5   47.09    3.25
   4  -1   5   56.22    3.39
  -5   1  -5    3.88    0.38
   5  -1   5    3.85    0.33
   5  -1   5    3.58    0.32
  -6   1  -5    1.30    0.27
   6  -1   5    1.31    0.17
   6  -1   5    1.35    0.19
  -7   1  -5   -0.13    0.18
   7  -1   5    0.08    0.09
   7   0  -5    9.19    0.72
  -7   0   5    8.89    0.81
   6   0  -5   10.94    0.84
  -6   0   5   12.22    0.95
   5   0  -5    0.59    0.16
   5   0  -5    0.52    0.16
  -5   0   5    0.67    0.20
   4   0  -5   42.06    2.67
   4   0  -5   42.13    2.67
   4   0  -5   39.15    2.49
  -4   0   5   42.22    2.63
  -4   0   5   44.22    2.79
  -4   0   5   37.06    2.43
  -4   0   5   43.86    2.43
   3   0  -5    5.42    0.36
   3   0  -5    5.25    0.41
   3   0  -5    5.26    0.40
  -3   0   5    3.64    0.42
  -3   0   5    4.81    0.34
  -3   0   5    4.66    0.38
  -3   0   5    4.79    0.34
   2   0  -5    0.14    0.07
   2   0  -5   -0.03    0.08
   2   0  -5    0.04    0.08
   2   0  -5    0.11    0.08
  -2   0   5    0.08    0.07
  -2   0   5    0.03    0.05
  -2   0   5    0.07    0.05
  -2   0   5   -0.17    0.08
   1   0  -5   -0.08    0.06
   1   0  -5   -0.05    0.06
   1   0  -5   -0.04    0.04
   1   0  -5   -0.02    0.05
   1   0  -5   -0.01    0.08
  -1   0   5   -0.02    0.05
  -1   0   5   -0.05    0.06
  -1   0   5    0.03    0.08
  -1   0   5    0.25    0.09
  -1   0   5   -0.01    0.04
   0   0  -5   59.15    3.64
   0   0  -5   51.76    3.32
   0   0  -5   57.17    3.55
   0   0  -5   61.41    3.56
   0   0   5   61.23    3.65
   0   0   5   52.78    3.55
   0   0   5   50.55    3.55
  -1   0  -5    3.97    0.27
  -1   0  -5    3.73    0.29
  -1   0  -5    4.24    0.31
  -1   0  -5    3.91    0.28
  -1   0  -5    3.57    0.27
  -1   0  -5    3.99    0.28
   1   0   5    4.22    0.33
   1   0   5    4.09    0.29
   1   0   5    3.92    0.30
   1   0   5    3.93    0.32
  -2   0  -5   56.98    3.41
  -2   0  -5   52.88    3.14
   2   0   5   54.43    3.43
   2   0   5   52.54    3.47
   2   0   5   54.88    3.43
  -3   0  -5    7.25    0.54
   3   0   5    8.19    0.56
   3   0   5    7.77    0.55
   3   0   5    7.98    0.51
  -4   0  -5    0.55    0.17
   4   0   5    0.42    0.11
   4   0   5    0.59    0.08
   4   0   5    0.55    0.12
  -5   0  -5   -0.04    0.13
   5   0   5   -0.05    0.08
   5   0   5   -0.09    0.09
  -6   0  -5    1.55    0.28
   6   0   5    1.38    0.19
   6   0   5    0.80    0.15
  -7   0  -5    1.64    0.31
   7   0   5    1.64    0.21
  -7   1   5    0.40    0.24
   6  -1  -5    1.12    0.21
  -6   1   5    1.39    0.29
   5  -1  -5    1.86    0.24
   5  -1  -5    1.63    0.23
  -5   1   5    1.80    0.30
   4  -1  -5    1.30    0.20
   4  -1  -5    1.61    0.22
  -4   1   5    2.22    0.30
   3  -1  -5    3.95    0.34
   3  -1  -5    4.02    0.35
   3  -1  -5    4.34    0.31
  -3   1   5    4.28    0.39
  -3   1   5    4.06    0.28
  -3   1   5    3.92    0.32
  -3   1   5    4.01    0.28
   2  -1  -5    6.75    0.51
   2  -1  -5    5.39    0.46
   2  -1  -5    6.51    0.46
   2  -1  -5    6.93    0.43
  -2   1   5    5.68    0.50
  -2   1   5    6.07    0.45
  -2   1   5    5.33    0.40
  -2   1   5    6.43    0.41
   1  -1  -5    6.89    0.49
   1  -1  -5    5.90    0.46
   1  -1  -5    6.00    0.46
   1  -1  -5    6.52    0.43
  -1   1   5    6.29    0.49
  -1   1   5    6.50    0.42
  -1   1   5    6.35    0.46
  -1   1   5    6.03    0.46
   0  -1  -5   27.30    1.74
   0  -1  -5   28.47    1.62
   0  -1  -5   27.54    1.62
   0  -1  -5   23.91    1.77
   0  -1  -5   28.52    1.73
   0   1   5   23.63    1.77
   0   1   5   29.12    1.62
   0   1   5   28.56    1.74
   0   1   5   26.92    1.62
   0   1   5   25.64    1.73
  -1  -1  -5    2.18    0.18
  -1  -1  -5    2.03    0.18
  -1  -1  -5    2.01    0.19
  -1  -1  -5    2.34    0.18
  -1  -1  -5    2.13    0.21
   1   1   5    2.32    0.22
   1   1   5    2.18    0.20
   1   1   5    2.39    0.19
   1   1   5    2.22    0.22
  -2  -1  -5    0.61    0.07
  -2  -1  -5    0.65    0.08
  -2  -1  -5    0.66    0.07
  -2  -1  -5    0.81    0.13
  -2  -1  -5    0.62    0.10
   2   1   5    0.50    0.09
   2   1   5    0.65    0.12
   2   1   5    0.61    0.12
  -3  -1  -5    0.15    0.10
   3   1   5    0.19    0.08
   3   1   5    0.15    0.05
   3   1   5    0.07    0.08
  -4  -1  -5   -0.04    0.12
   4   1   5    0.08    0.05
   4   1   5    0.06    0.08
   4   1   5   -0.02    0.08
  -5  -1  -5   22.44    1.42
   5   1   5   22.73    1.48
   5   1   5   22.38    1.47
  -6  -1  -5   11.33    0.79
   6   1   5   10.46    0.75
   6   1   5   10.35    0.74
  -7  -1  -5    0.37    0.19
   7   1   5    0.10    0.10
   7  -2  -5    0.79    0.19
  -7   2   5    0.69    0.28
   6  -2  -5   -0.10    0.11
  -6   2   5   -0.05    0.17
   5  -2  -5   -0.04    0.10
   5  -2  -5   -0.09    0.10
  -5   2   5   -0.03    0.13
   4  -2  -5    3.26    0.31
   4  -2  -5    3.37    0.31
  -4   2   5    2.83    0.35
   3  -2  -5    0.52    0.12
   3  -2  -5    0.70    0.14
   3  -2  -5    1.45    0.16
  -3   2   5    0.70    0.07
  -3   2   5    0.97    0.08
  -3   2   5    0.92    0.19
  -3   2   5    0.94    0.12
   2  -2  -5  200.72   12.52
   2  -2  -5  201.45   12.18
   2  -2  -5  170.35   11.41
  -2   2   5  199.17   11.40
  -2   2   5  197.46   12.16
  -2   2   5  194.57   12.51
  -2   2   5  203.29   11.41
   1  -2  -5    1.38    0.20
   1  -2  -5    1.74    0.19
   1  -2  -5    1.55    0.18
   1  -2  -5    1.65    0.16
  -1   2   5    1.51    0.15
  -1   2   5    1.56    0.21
  -1   2   5    1.80    0.16
  -1   2   5    1.38    0.18
  -1   2   5    1.90    0.18
   0  -2  -5   25.87    1.59
   0  -2  -5   27.87    1.59
   0  -2  -5   29.43    1.71
   0  -2  -5   28.33    1.71
   0  -2  -5   22.93    1.74
   0   2   5   22.91    1.70
   0   2   5   25.14    1.75
   0   2   5   28.52    1.59
   0   2   5   29.11    1.60
   0   2   5   23.93    1.70
  -1  -2  -5  123.60    7.84
  -1  -2  -5  112.57    7.65
  -1  -2  -5  121.84    7.18
  -1  -2  -5  124.21    7.17
  -1  -2  -5  129.87    7.44
   1   2   5  120.57    7.66
   1   2   5  124.90    7.66
  -2  -2  -5   22.57    1.57
  -2  -2  -5   23.32    1.44
  -2  -2  -5   24.88    1.55
  -2  -2  -5   25.03    1.47
  -2  -2  -5   23.80    1.44
   2   2   5   24.12    1.56
   2   2   5   22.77    1.45
   2   2   5   26.56    1.57
  -3  -2  -5    6.68    0.48
  -3  -2  -5    7.44    0.48
  -3  -2  -5    6.53    0.46
   3   2   5    7.12    0.51
   3   2   5    6.90    0.50
   3   2   5    7.17    0.47
  -4  -2  -5    6.37    0.46
   4   2   5    5.83    0.46
   4   2   5    6.08    0.47
   4   2   5    6.53    0.42
  -5  -2  -5    0.63    0.18
   5   2   5    0.39    0.09
   5   2   5    0.48    0.13
  -6  -2  -5    0.07    0.18
   6   2   5   -0.12    0.11
  -7  -2  -5    0.74    0.24
   7  -3  -5   -0.01    0.12
  -7   3   5   -0.07    0.17
   6  -3  -5    0.81    0.17
  -6   3   5    1.17    0.29
   5  -3  -5    0.10    0.10
   5  -3  -5    0.20    0.11
  -5   3   5    0.23    0.17
   4  -3  -5   14.72    1.04
   4  -3  -5   15.53    1.05
  -4   3   5   15.83    1.14
   3  -3  -5    3.36    0.31
   3  -3  -5    3.33    0.31
  -3   3   5    3.64    0.36
   2  -3  -5    8.36    0.54
   2  -3  -5    7.56    0.58
   2  -3  -5    8.13    0.58
  -2   3   5    8.76    0.56
  -2   3   5    8.14    0.51
  -2   3   5    7.44    0.51
  -2   3   5    7.95    0.63
   1  -3  -5   57.10    3.32
   1  -3  -5   54.02    3.54
   1  -3  -5   53.80    3.54
   1  -3  -5   59.66    3.66
  -1   3   5   51.67    3.31
  -1   3   5   57.31    3.66
  -1   3   5   58.71    3.31
   0  -3  -5  125.66    7.65
   0  -3  -5  136.61    8.38
   0  -3  -5  116.49    8.15
   0  -3  -5  129.55    8.16
   0  -3  -5  129.98    7.65
   0   3   5  131.93    7.65
   0   3   5  134.85    7.65
   0   3   5  132.93    8.16
   0   3   5  125.61    8.37
   0   3   5  141.88    8.16
  -1  -3  -5    0.03    0.03
  -1  -3  -5    0.00    0.06
  -1  -3  -5   -0.03    0.07
  -1  -3  -5    0.02    0.08
  -1  -3  -5   -0.04    0.05
   1   3   5    0.23    0.09
   1   3   5   -0.02    0.08
  -2  -3  -5  244.68   15.24
  -2  -3  -5  245.49   14.30
  -2  -3  -5  239.89   14.30
  -2  -3  -5  256.26   14.82
  -2  -3  -5  250.57   15.62
   2   3   5  234.42   15.25
   2   3   5  264.19   15.26
   2   3   5  235.83   14.30
   2   3   5  233.07   14.83
  -3  -3  -5    0.35    0.06
  -3  -3  -5    0.23    0.12
  -3  -3  -5    0.33    0.06
  -3  -3  -5    0.30    0.08
   3   3   5    0.37    0.09
   3   3   5    0.37    0.08
   3   3   5    0.32    0.10
   3   3   5    0.31    0.10
  -4  -3  -5    4.21    0.31
  -4  -3  -5    4.36    0.35
   4   3   5    4.23    0.36
   4   3   5    4.26    0.32
  -5  -3  -5    2.42    0.20
  -5  -3  -5    2.05    0.28
   5   3   5    2.22    0.26
   5   3   5    2.05    0.26
   5   3   5    2.47    0.22
  -6  -3  -5    3.05    0.38
   6   3   5    2.97    0.31
  -7  -3  -5    4.22    0.45
   7   3   5    4.92    0.42
  -8  -3  -5    2.20    0.37
   7  -4  -5   -0.03    0.11
   6  -4  -5    2.93    0.32
  -6   4   5    3.19    0.44
   5  -4  -5    1.52    0.21
   5  -4  -5    1.37    0.20
  -5   4   5    1.27    0.30
   4  -4  -5    3.27    0.31
   4  -4  -5    3.43    0.31
  -4   4   5    2.91    0.38
   3  -4  -5    0.64    0.14
   3  -4  -5    1.11    0.16
  -3   4   5    0.50    0.18
   2  -4  -5    0.35    0.08
   2  -4  -5    0.47    0.11
  -2   4   5    0.57    0.16
  -2   4   5    0.47    0.07
  -2   4   5    0.53    0.07
  -2   4   5    0.39    0.09
   1  -4  -5  179.23   10.48
   1  -4  -5  148.71   10.76
   1  -4  -5  180.17   10.49
   1  -4  -5  186.65    9.84
  -1   4   5  159.04    9.82
  -1   4   5  161.35   10.47
  -1   4   5  160.27    9.81
   0  -4  -5  112.64    6.35
   0  -4  -5  114.28    6.77
   0  -4  -5  107.86    6.96
   0  -4  -5  108.49    6.77
   0   4   5  107.14    6.77
   0   4   5  104.12    6.76
   0   4   5  101.99    6.34
  -1  -4  -5    6.30    0.44
  -1  -4  -5    5.68    0.49
  -1  -4  -5    6.12    0.44
  -1  -4  -5    6.52    0.48
  -1  -4  -5    5.73    0.48
  -1  -4  -5    6.92    0.46
   1   4   5    6.43    0.44
   1   4   5    6.25    0.44
   1   4   5    6.87    0.49
   1   4   5    7.96    0.50
  -2  -4  -5  121.20    7.56
  -2  -4  -5  108.88    7.29
  -2  -4  -5  118.91    7.30
   2   4   5  136.04    7.80
   2   4   5  130.00    7.80
   2   4   5  129.79    7.31
   2   4   5  127.02    7.57
  -3  -4  -5    0.04    0.10
  -3  -4  -5   -0.01    0.05
  -3  -4  -5   -0.06    0.05
  -3  -4  -5   -0.11    0.08
   3   4   5   -0.07    0.08
   3   4   5    0.01    0.06
   3   4   5   -0.05    0.06
  -4  -4  -5    0.19    0.11
  -4  -4  -5    0.41    0.10
   4   4   5    0.23    0.11
   4   4   5    0.35    0.09
   4   4   5    0.39    0.12
  -5  -4  -5    0.86    0.20
  -5  -4  -5    1.04    0.14
   5   4   5    0.81    0.17
   5   4   5    0.80    0.13
   5   4   5    0.50    0.15
  -6  -4  -5    6.87    0.54
   6   4   5    5.72    0.50
  -7  -4  -5    0.46    0.21
   7   4   5    0.51    0.16
  -8  -4  -5    0.46    0.24
   8   4   5    0.32    0.16
   6  -5  -5    0.83    0.18
   5  -5  -5   -0.06    0.09
   4  -5  -5    0.97    0.17
   4  -5  -5    0.89    0.16
   3  -5  -5    0.59    0.14
   3  -5  -5    0.83    0.16
   2  -5  -5   24.28    1.58
   2  -5  -5   21.16    1.46
   2  -5  -5   26.59    1.58
  -2   5   5   24.62    1.54
  -2   5   5   24.40    1.42
  -2   5   5   22.97    1.41
   1  -5  -5   -0.14    0.08
   1  -5  -5    0.03    0.11
   1  -5  -5    0.01    0.10
  -1   5   5   -0.02    0.07
  -1   5   5   -0.02    0.07
  -1   5   5   -0.07    0.10
   0  -5  -5   45.14    2.83
   0  -5  -5   46.75    2.92
   0  -5  -5   44.86    2.73
   0  -5  -5   44.25    2.65
   0   5   5   38.83    2.81
   0   5   5   46.15    2.64
   0   5   5   44.02    2.64
  -1  -5  -5   33.14    2.15
  -1  -5  -5   31.49    2.22
  -1  -5  -5   38.27    2.32
  -1  -5  -5   37.33    2.16
   1   5   5   38.78    2.16
   1   5   5   37.16    2.31
   1   5   5   33.89    2.30
   1   5   5   37.13    2.16
  -2  -5  -5    0.02    0.07
  -2  -5  -5    0.00    0.08
  -2  -5  -5    0.34    0.10
   2   5   5   -0.01    0.08
   2   5   5    0.02    0.09
  -3  -5  -5    3.16    0.29
  -3  -5  -5    3.18    0.25
  -3  -5  -5    3.05    0.26
  -3  -5  -5    3.13    0.24
   3   5   5    3.21    0.27
   3   5   5    2.88    0.26
   3   5   5    2.98    0.30
   3   5   5    2.85    0.30
  -4  -5  -5    4.23    0.30
  -4  -5  -5    3.86    0.37
  -4  -5  -5    4.25    0.36
  -4  -5  -5    4.17    0.30
   4   5   5    4.07    0.38
   4   5   5    4.34    0.34
   4   5   5    4.56    0.39
   4   5   5    4.07    0.35
  -5  -5  -5    0.59    0.15
  -5  -5  -5    1.00    0.20
   5   5   5    0.64    0.13
   5   5   5    0.43    0.17
  -6  -5  -5    4.28    0.42
   6   5   5    3.67    0.40
   6   5   5    4.44    0.37
  -7  -5  -5    3.77    0.43
   7   5   5    4.32    0.42
  -8  -5  -5    0.67    0.26
   8   5   5    0.94    0.21
   6  -6  -5    0.02    0.12
   5  -6  -5    0.07    0.11
   4  -6  -5    2.94    0.31
   3  -6  -5    0.09    0.10
   3  -6  -5   -0.01    0.10
   2  -6  -5   51.52    3.11
   2  -6  -5   45.55    3.10
   1  -6  -5   10.01    0.73
   1  -6  -5   10.30    0.67
  -1   6   5   10.59    0.65
  -1   6   5   10.57    0.71
  -1   6   5    9.21    0.64
   0  -6  -5    0.30    0.11
   0  -6  -5    0.82    0.15
   0  -6  -5    0.33    0.15
   0   6   5    0.41    0.11
   0   6   5    0.35    0.11
  -1  -6  -5   10.24    0.65
  -1  -6  -5   10.21    0.65
  -1  -6  -5    8.99    0.68
  -1  -6  -5    7.92    0.68
   1   6   5   10.03    0.64
   1   6   5   10.15    0.69
   1   6   5    9.29    0.63
  -2  -6  -5   19.39    1.25
  -2  -6  -5   18.43    1.18
   2   6   5   15.97    1.24
   2   6   5   18.83    1.19
   2   6   5   19.28    1.16
  -3  -6  -5    1.53    0.17
  -3  -6  -5    0.95    0.14
  -3  -6  -5    1.22    0.16
   3   6   5    1.08    0.19
   3   6   5    0.84    0.17
   3   6   5    0.86    0.15
   3   6   5    1.27    0.17
  -4  -6  -5   74.29    4.28
  -4  -6  -5   70.51    4.33
  -4  -6  -5   70.64    4.34
  -4  -6  -5   77.87    4.65
   4   6   5   76.65    4.68
   4   6   5   74.12    4.36
   4   6   5   71.18    4.66
   4   6   5   71.86    4.51
  -5  -6  -5    0.77    0.19
  -5  -6  -5    1.05    0.12
  -5  -6  -5    0.99    0.22
   5   6   5    0.70    0.15
   5   6   5    1.23    0.22
  -6  -6  -5    0.19    0.19
  -6  -6  -5    0.27    0.14
   6   6   5    0.05    0.11
   6   6   5    0.10    0.14
  -7  -6  -5    0.06    0.18
   7   6   5    0.02    0.13
  -8  -6  -5   -0.04    0.18
   6  -7  -5    0.49    0.17
   5  -7  -5    0.14    0.14
   4  -7  -5    7.91    0.62
   3  -7  -5    0.01    0.10
   2  -7  -5    1.54    0.23
   2  -7  -5    1.49    0.24
   1  -7  -5    7.79    0.52
   1  -7  -5    7.34    0.56
   1  -7  -5    6.72    0.56
  -1   7   5    6.73    0.53
  -1   7   5    6.92    0.47
  -1   7   5    6.74    0.47
   0  -7  -5    5.69    0.47
   0  -7  -5    5.70    0.42
   0  -7  -5    6.01    0.47
   0   7   5    5.71    0.41
   0   7   5    4.58    0.40
  -1  -7  -5    5.30    0.43
  -1  -7  -5    5.82    0.48
   1   7   5    5.67    0.42
   1   7   5    5.67    0.46
  -2  -7  -5   74.50    4.26
  -2  -7  -5   66.00    4.54
  -2  -7  -5   74.07    4.25
   2   7   5   68.57    4.25
   2   7   5   66.70    4.39
   2   7   5   79.20    4.26
  -3  -7  -5   10.69    0.76
  -3  -7  -5    9.77    0.69
  -3  -7  -5   11.58    0.70
   3   7   5   10.40    0.70
   3   7   5   10.32    0.76
   3   7   5    8.07    0.70
   3   7   5   10.94    0.77
  -4  -7  -5    8.23    0.57
  -4  -7  -5    8.13    0.58
  -4  -7  -5    8.21    0.62
   4   7   5    8.48    0.66
   4   7   5    8.57    0.63
   4   7   5    8.32    0.62
  -5  -7  -5    1.35    0.17
  -5  -7  -5    1.52    0.17
  -5  -7  -5    1.53    0.26
   5   7   5    1.45    0.22
   5   7   5    1.14    0.23
  -6  -7  -5    2.02    0.31
  -6  -7  -5    1.97    0.28
   6   7   5    1.69    0.25
   6   7   5    1.32    0.24
  -7  -7  -5    0.68    0.26
   7   7   5    0.57    0.19
   7   7   5    0.64    0.18
   5  -8  -5    1.31    0.23
   4  -8  -5   -0.06    0.12
   3  -8  -5    0.14    0.14
   2  -8  -5    0.05    0.12
   1  -8  -5    0.00    0.13
  -1   8   5    0.15    0.08
  -1   8   5    0.15    0.08
   0  -8  -5   12.19    0.80
   0  -8  -5   12.19    0.87
   0  -8  -5   11.29    0.87
   0   8   5   12.31    0.86
   0   8   5   12.31    0.78
   0   8   5   11.05    0.78
  -1  -8  -5    4.84    0.46
  -1  -8  -5    7.00    0.54
  -1  -8  -5    5.40    0.52
   1   8   5    6.90    0.48
   1   8   5    7.04    0.48
   1   8   5    6.98    0.53
  -2  -8  -5    0.85    0.21
  -2  -8  -5    0.71    0.16
   2   8   5    0.34    0.12
  -3  -8  -5    0.16    0.12
  -3  -8  -5    0.19    0.14
   3   8   5    0.36    0.16
   3   8   5    0.41    0.14
   3   8   5    0.19    0.11
  -4  -8  -5    0.03    0.10
  -4  -8  -5   -0.36    0.13
   4   8   5    0.24    0.13
   4   8   5    0.07    0.14
  -5  -8  -5    4.12    0.43
  -5  -8  -5    4.88    0.37
  -5  -8  -5    4.63    0.38
   5   8   5    4.72    0.47
   5   8   5    4.48    0.42
  -6  -8  -5    0.78    0.10
  -6  -8  -5    0.74    0.23
  -6  -8  -5    0.39    0.21
  -6  -8  -5    0.50    0.10
   6   8   5    0.83    0.23
   6   8   5    0.60    0.18
  -7  -8  -5    0.26    0.20
   7   8   5    0.00    0.17
   7   8   5   -0.11    0.15
   4  -9  -5    0.77    0.21
   3  -9  -5   -0.02    0.15
   2  -9  -5    0.13    0.13
   1  -9  -5    1.81    0.28
  -1   9   5    1.95    0.19
  -1   9   5    1.84    0.18
   0  -9  -5    0.74    0.19
   0   9   5    0.96    0.16
   0   9   5    1.25    0.18
  -1  -9  -5    0.05    0.11
  -1  -9  -5    0.02    0.13
   1   9   5   -0.08    0.09
  -2  -9  -5    0.65    0.16
  -2  -9  -5    0.41    0.16
   2   9   5    0.49    0.13
  -3  -9  -5    3.33    0.34
   3   9   5    3.75    0.35
   3   9   5    3.22    0.33
   3   9   5    4.14    0.42
  -4  -9  -5   12.42    0.85
   4   9   5   12.60    0.94
   4   9   5   11.97    0.88
  -5  -9  -5   -0.03    0.17
  -5  -9  -5   -0.26    0.10
   5   9   5   -0.26    0.12
   5   9   5   -0.12    0.15
  -6  -9  -5    0.69    0.23
  -6  -9  -5    0.28    0.11
  -6  -9  -5    0.28    0.19
   6   9   5    0.27    0.16
   6   9   5    0.34    0.20
  -7  -9  -5    0.32    0.20
   7   9   5    0.40    0.20
   4 -10  -5    1.17    0.25
   3 -10  -5    0.16    0.17
   2 -10  -5    0.75    0.21
   1 -10  -5    0.78    0.21
  -1  10   5    1.02    0.12
  -1  10   5    0.69    0.10
   0 -10  -5    3.49    0.41
   0  10   5    3.40    0.31
   0  10   5    3.65    0.32
  -1 -10  -5    4.35    0.45
   1  10   5    3.46    0.35
  -2 -10  -5    2.11    0.30
  -2 -10  -5    1.54    0.22
   2  10   5    1.15    0.19
  -3 -10  -5    0.77    0.18
   3  10   5    0.86    0.18
   3  10   5    0.59    0.16
  -4 -10  -5    4.93    0.45
   4  10   5    5.20    0.47
  -5 -10  -5    0.12    0.16
  -5 -10  -5   -0.15    0.10
   5  10   5    0.00    0.13
   5  10   5   -0.11    0.14
  -6 -10  -5    0.02    0.13
  -6 -10  -5    0.36    0.21
  -6 -10  -5    0.10    0.18
   6  10   5    0.31    0.22
   3 -11  -5   -0.03    0.18
   2 -11  -5    0.07    0.16
   1 -11  -5    0.37    0.20
   0 -11  -5    5.64    0.53
   0  11   5    4.73    0.39
  -1 -11  -5    0.75    0.23
   1  11   5    1.07    0.19
   2  11   5    1.47    0.23
  -3 -11  -5   -0.21    0.12
   3  11   5   -0.02    0.10
  -4 -11  -5    0.45    0.17
   4  11   5    0.43    0.16
  -5 -11  -5    1.59    0.26
  -5 -11  -5    2.16    0.32
  -6 -11  -5    0.15    0.23
  -6 -11  -5   -0.03    0.18
  -6 -11  -5   -0.04    0.13
   1 -12  -5    0.17    0.19
   0 -12  -5    0.15    0.19
   0  12   5    0.25    0.11
   1  12   5    0.69    0.16
   2  12   5   -0.02    0.11
   3  12   5    0.01    0.13
  -4 -12  -5   -0.15    0.12
  -5 -12  -5   -0.09    0.13
  -5 -12  -5   -0.12    0.16
   0  13   5    0.14    0.10
   1  13   5   -0.07    0.10
   2  13   5    0.10    0.14
   3  13   5   -0.23    0.12
   3   9  -6    0.85    0.21
   2   9  -6    0.54    0.18
   1   9  -6    1.57    0.22
  -1  -9   6    1.41    0.33
   0   9  -6    1.61    0.16
   0   9  -6    1.67    0.17
   0  -9   6    1.65    0.34
   0  -9   6    1.66    0.34
  -5  -8   6   -0.03    0.14
  -4  -8   6    0.01    0.16
   3   8  -6    0.13    0.14
   3   8  -6   -0.05    0.13
  -3  -8   6    0.38    0.23
   2   8  -6    0.88    0.17
   2   8  -6    0.86    0.19
  -2  -8   6    0.99    0.26
   1   8  -6    1.40    0.22
  -1  -8   6    2.21    0.37
  -1  -8   6    1.98    0.33
   0   8  -6    0.01    0.08
   0   8  -6    0.10    0.09
   0  -8   6    0.30    0.20
   0  -8   6    0.06    0.18
   1  -8   6   -0.20    0.16
   2  -8   6    0.80    0.25
  -5  -7   6    1.18    0.22
   4   7  -6    0.85    0.21
  -4  -7   6    0.74    0.26
  -4  -7   6    0.77    0.20
   3   7  -6    0.28    0.15
   3   7  -6    0.26    0.14
  -3  -7   6    0.11    0.22
  -3  -7   6    0.17    0.15
   2   7  -6    0.36    0.14
   2   7  -6    0.51    0.16
  -2  -7   6    0.36    0.20
   1   7  -6    5.52    0.47
   1   7  -6    5.91    0.46
  -1  -7   6    6.30    0.58
  -1  -7   6    6.34    0.59
   0   7  -6    2.05    0.21
   0   7  -6    1.97    0.22
   0  -7   6    1.33    0.27
   0  -7   6    1.80    0.31
   1  -7   6    1.08    0.24
   1  -7   6    0.93    0.24
   2  -7   6    0.11    0.16
   3  -7   6    0.02    0.16
  -6  -6   6    0.44    0.15
   5   6  -6    0.02    0.15
  -5  -6   6   -0.10    0.22
  -5  -6   6   -0.02    0.11
   4   6  -6    0.22    0.14
  -4  -6   6    0.17    0.13
  -4  -6   6    0.07    0.20
   3   6  -6    2.42    0.29
   3   6  -6    2.42    0.30
  -3  -6   6    2.19    0.29
  -3  -6   6    2.48    0.39
   2   6  -6    4.17    0.38
   2   6  -6    3.44    0.37
  -2  -6   6    5.02    0.41
  -2  -6   6    4.40    0.46
  -2  -6   6    4.51    0.47
   1   6  -6    1.31    0.19
   1   6  -6    0.92    0.18
  -1  -6   6    1.55    0.28
  -1  -6   6    1.29    0.26
   0   6  -6    6.54    0.46
   0   6  -6    6.06    0.46
   0  -6   6    6.67    0.58
   0  -6   6    6.44    0.57
   1  -6   6   -0.16    0.11
   1  -6   6    0.04    0.14
   2  -6   6    0.15    0.14
   3  -6   6    5.59    0.52
   4  -6   6    0.42    0.16
   6   5  -6    0.54    0.23
  -6  -5   6    0.44    0.12
   5   5  -6    1.93    0.32
  -5  -5   6    1.15    0.20
  -5  -5   6    1.57    0.33
   4   5  -6   10.05    0.79
  -4  -5   6   11.03    0.85
  -4  -5   6    8.71    0.69
   3   5  -6   25.83    1.58
   3   5  -6   26.36    1.67
   3   5  -6   23.54    1.53
  -3  -5   6   22.43    1.71
  -3  -5   6   22.81    1.53
   2   5  -6   16.09    1.03
   2   5  -6   14.82    1.05
  -2  -5   6   15.57    1.12
  -2  -5   6   17.00    1.17
  -2  -5   6   14.68    1.03
   1   5  -6   12.24    0.86
   1   5  -6   11.08    0.84
  -1  -5   6   13.70    0.97
  -1  -5   6   13.39    0.88
  -1  -5   6   14.01    0.97
   0   5  -6    3.05    0.23
   0   5  -6    1.72    0.23
   0   5  -6    2.42    0.25
   0  -5   6    2.70    0.34
   0  -5   6    1.88    0.30
  -1   5  -6   -0.07    0.06
  -1   5  -6   -0.02    0.05
   1  -5   6   -0.17    0.12
   1  -5   6    0.06    0.14
   2  -5   6    0.57    0.15
   2  -5   6    0.44    0.16
   3  -5   6    0.04    0.13
  -4   5  -6   -0.01    0.15
   4  -5   6    0.07    0.13
  -5   5  -6    0.86    0.24
   5  -5   6    0.69    0.18
   7   4  -6    0.17    0.21
   6   4  -6    4.34    0.46
  -6  -4   6    3.99    0.52
  -6  -4   6    3.72    0.30
  -6  -4   6    3.81    0.31
   5   4  -6    7.89    0.65
  -5  -4   6    7.07    0.54
  -5  -4   6    7.64    0.70
   4   4  -6    0.57    0.18
  -4  -4   6    0.33    0.13
  -4  -4   6    0.34    0.22
   3   4  -6    6.09    0.49
   3   4  -6    6.38    0.55
  -3  -4   6    6.29    0.59
  -3  -4   6    6.45    0.55
  -3  -4   6    5.97    0.48
   2   4  -6    1.52    0.26
   2   4  -6    2.22    0.27
  -2  -4   6    1.38    0.22
  -2  -4   6    2.48    0.31
  -2  -4   6    2.19    0.31
   1   4  -6    1.00    0.18
   1   4  -6    1.09    0.18
   1   4  -6    1.02    0.18
   1   4  -6    0.71    0.20
  -1  -4   6    0.97    0.19
  -1  -4   6    1.64    0.25
  -1  -4   6    0.68    0.21
  -1  -4   6    1.43    0.26
   0   4  -6    7.89    0.54
   0   4  -6    7.95    0.55
   0   4  -6    8.78    0.63
   0   4  -6    7.20    0.54
   0  -4   6    7.92    0.63
   0  -4   6    8.53    0.58
   0  -4   6    8.18    0.64
  -1   4  -6    1.49    0.16
  -1   4  -6    1.44    0.14
  -1   4  -6    1.32    0.15
   1  -4   6    1.58    0.24
   1  -4   6    1.68    0.27
   1  -4   6    1.72    0.23
  -2   4  -6    7.63    0.50
   2  -4   6    6.50    0.57
   2  -4   6    7.36    0.55
  -3   4  -6    2.72    0.29
   3  -4   6    3.22    0.34
  -4   4  -6   -0.19    0.12
   4  -4   6    0.06    0.12
  -5   4  -6    1.05    0.24
   5  -4   6    1.11    0.20
   7   3  -6   -0.02    0.17
   6   3  -6    0.38    0.18
  -6  -3   6    0.84    0.28
   5   3  -6    0.03    0.15
  -5  -3   6   -0.01    0.08
  -5  -3   6   -0.04    0.16
  -5  -3   6   -0.02    0.08
   4   3  -6    1.88    0.28
  -4  -3   6    2.27    0.25
  -4  -3   6    2.04    0.25
  -4  -3   6    1.80    0.32
   3   3  -6   20.25    1.42
   3   3  -6   20.17    1.43
   3   3  -6   20.65    1.32
  -3  -3   6   21.75    1.32
  -3  -3   6   19.90    1.31
  -3  -3   6   21.47    1.42
  -3  -3   6   21.89    1.49
   2   3  -6    7.31    0.53
   2   3  -6    7.15    0.59
   2   3  -6    6.68    0.52
  -2  -3   6    7.53    0.59
  -2  -3   6    7.40    0.53
  -2  -3   6    8.08    0.54
  -2  -3   6    7.57    0.61
   1   3  -6    0.67    0.17
   1   3  -6    0.45    0.13
  -1  -3   6    0.85    0.16
  -1  -3   6    0.60    0.17
  -1  -3   6    0.62    0.16
  -1  -3   6    0.43    0.15
   0   3  -6   49.72    3.03
   0   3  -6   45.17    3.12
   0   3  -6   53.56    2.91
   0   3  -6   53.78    3.26
   0   3  -6   50.31    3.03
   0  -3   6   56.06    3.27
   0  -3   6   51.83    3.34
   0  -3   6   47.98    3.05
   0  -3   6   50.07    3.26
  -1   3  -6    7.80    0.58
  -1   3  -6    9.77    0.66
  -1   3  -6    9.58    0.58
  -1   3  -6    8.80    0.58
   1  -3   6    9.73    0.69
   1  -3   6    9.00    0.68
   1  -3   6    9.38    0.67
   1  -3   6    9.63    0.63
  -2   3  -6   -0.06    0.08
   2  -3   6   -0.05    0.08
   2  -3   6   -0.07    0.09
   2  -3   6   -0.25    0.09
  -3   3  -6    0.31    0.14
   3  -3   6    0.45    0.14
   3  -3   6    0.37    0.13
  -4   3  -6    0.76    0.18
   4  -3   6    0.43    0.13
  -5   3  -6    3.17    0.38
   5  -3   6    3.18    0.32
  -6   3  -6    0.64    0.24
   6  -3   6    0.81    0.17
   7   2  -6    0.68    0.22
  -7  -2   6    0.37    0.25
   6   2  -6    3.78    0.41
  -6  -2   6    2.55    0.42
   5   2  -6    1.43    0.25
  -5  -2   6    1.49    0.17
  -5  -2   6    1.54    0.29
  -5  -2   6    1.46    0.17
   4   2  -6   10.84    0.81
  -4  -2   6   11.19    0.87
  -4  -2   6   10.79    0.72
  -4  -2   6   10.66    0.72
   3   2  -6    0.57    0.14
   3   2  -6    0.47    0.15
   3   2  -6    0.51    0.15
  -3  -2   6    0.48    0.14
  -3  -2   6    0.53    0.12
  -3  -2   6    0.57    0.18
  -3  -2   6    0.51    0.11
   2   2  -6   -0.08    0.08
   2   2  -6   -0.04    0.07
   2   2  -6   -0.06    0.09
  -2  -2   6    0.06    0.08
  -2  -2   6    0.01    0.09
  -2  -2   6   -0.06    0.10
  -2  -2   6   -0.11    0.07
   1   2  -6    7.63    0.52
   1   2  -6    7.51    0.57
   1   2  -6    7.26    0.44
   1   2  -6    7.27    0.52
  -1  -2   6    7.02    0.57
  -1  -2   6    7.86    0.58
  -1  -2   6    7.38    0.52
  -1  -2   6    8.11    0.60
   0   2  -6    0.26    0.06
   0   2  -6    0.10    0.07
   0   2  -6    0.01    0.08
   0  -2   6    0.09    0.07
   0  -2   6   -0.01    0.10
   0  -2   6    0.10    0.12
   0  -2   6    0.04    0.10
  -1   2  -6   -0.04    0.05
  -1   2  -6    0.01    0.06
  -1   2  -6    0.00    0.03
  -1   2  -6    0.05    0.08
  -1   2  -6   -0.02    0.05
   1  -2   6    0.07    0.07
   1  -2   6    0.07    0.09
   1  -2   6    0.05    0.09
   1  -2   6    0.19    0.11
  -2   2  -6    8.36    0.55
   2  -2   6    8.61    0.62
   2  -2   6    7.59    0.61
   2  -2   6    8.38    0.59
  -3   2  -6   13.94    0.92
   3  -2   6   14.38    0.99
   3  -2   6   14.86    1.00
  -4   2  -6   23.12    1.49
   4  -2   6   25.22    1.59
   4  -2   6   23.86    1.59
  -5   2  -6    1.64    0.28
   5  -2   6    1.43    0.21
  -6   2  -6    1.70    0.30
   6  -2   6    2.07    0.25
   7   1  -6    2.07    0.31
  -7  -1   6    2.03    0.39
   6   1  -6    5.52    0.51
  -6  -1   6    5.34    0.59
   5   1  -6   -0.11    0.11
  -5  -1   6    0.02    0.15
   4   1  -6   31.41    2.00
   4   1  -6   30.91    2.00
  -4  -1   6   28.87    2.08
  -4  -1   6   27.43    1.82
  -4  -1   6   31.25    1.83
  -4  -1   6   31.47    2.00
   3   1  -6    0.84    0.15
   3   1  -6    0.69    0.16
   3   1  -6    0.53    0.15
  -3  -1   6    0.64    0.12
  -3  -1   6    0.60    0.18
  -3  -1   6    0.69    0.13
   2   1  -6    0.78    0.15
   2   1  -6    0.72    0.15
   2   1  -6    1.12    0.18
  -2  -1   6    0.92    0.19
  -2  -1   6    1.26    0.18
  -2  -1   6    1.07    0.15
   1   1  -6    0.70    0.11
   1   1  -6    0.57    0.14
   1   1  -6    0.57    0.13
  -1  -1   6    0.37    0.09
  -1  -1   6    0.43    0.12
  -1  -1   6    0.41    0.13
  -1  -1   6    0.24    0.11
  -1  -1   6    0.77    0.13
   0   1  -6   27.78    1.59
   0   1  -6   26.51    1.78
   0   1  -6   28.72    1.66
   0   1  -6   27.71    1.66
   0   1  -6   28.43    1.82
   0  -1   6   28.35    1.67
   0  -1   6   23.75    1.82
   0  -1   6   31.93    1.80
   0  -1   6   23.84    1.78
  -1   1  -6    2.39    0.24
  -1   1  -6    3.07    0.20
  -1   1  -6    2.41    0.20
  -1   1  -6    2.24    0.20
  -1   1  -6    2.15    0.18
  -1   1  -6    2.32    0.18
   1  -1   6    2.34    0.25
   1  -1   6    2.71    0.23
   1  -1   6    2.04    0.25
  -2   1  -6   43.41    2.51
  -2   1  -6   42.00    2.71
   2  -1   6   42.99    2.77
   2  -1   6   42.90    2.75
   2  -1   6   43.31    2.75
  -3   1  -6   10.91    0.78
   3  -1   6   12.75    0.84
   3  -1   6   12.18    0.84
  -4   1  -6    0.97    0.21
   4  -1   6    0.63    0.15
   4  -1   6    0.76    0.15
  -5   1  -6    4.59    0.42
   5  -1   6    3.62    0.36
   5  -1   6    4.30    0.36
  -6   1  -6    0.24    0.20
   6  -1   6    0.06    0.10
   7  -1   6    0.00    0.10
  -7   0   6    0.57    0.28
   6   0  -6    2.75    0.36
  -6   0   6    3.01    0.44
   5   0  -6    3.75    0.39
  -5   0   6    4.02    0.45
   4   0  -6   12.58    0.90
   4   0  -6   10.82    0.89
  -4   0   6   12.64    0.78
  -4   0   6   12.38    0.96
  -4   0   6   12.42    0.78
  -4   0   6   13.60    0.87
   3   0  -6    3.50    0.32
   3   0  -6    3.45    0.32
   3   0  -6    2.59    0.26
  -3   0   6    3.17    0.26
  -3   0   6    3.15    0.26
  -3   0   6    3.17    0.35
  -3   0   6    2.89    0.29
   2   0  -6   11.36    0.70
   2   0  -6   10.33    0.64
   2   0  -6    9.71    0.69
  -2   0   6    9.74    0.63
  -2   0   6    9.18    0.73
  -2   0   6    8.11    0.62
  -2   0   6    8.93    0.68
   1   0  -6   34.92    2.16
   1   0  -6   39.51    2.32
   1   0  -6   35.41    2.37
   1   0  -6   38.04    2.31
   1   0  -6   32.69    2.15
  -1   0   6   37.05    2.16
  -1   0   6   36.51    2.31
  -1   0   6   36.41    2.31
  -1   0   6   31.96    2.15
  -1   0   6   36.42    2.38
   0   0  -6   11.88    0.76
   0   0  -6   11.60    0.75
   0   0  -6   10.22    0.68
   0   0   6    9.60    0.75
   0   0   6   10.01    0.74
   0   0   6   10.44    0.69
  -1   0  -6   29.47    1.73
  -1   0  -6   28.26    1.69
  -1   0  -6   29.13    1.88
  -1   0  -6   28.14    1.73
  -1   0  -6   29.58    1.85
  -1   0  -6   29.13    1.78
   1   0   6   29.00    1.74
   1   0   6   26.52    1.86
   1   0   6   29.87    1.87
  -2   0  -6    3.91    0.26
  -2   0  -6    4.03    0.26
  -2   0  -6    4.33    0.31
  -2   0  -6    3.99    0.31
   2   0   6    3.77    0.30
   2   0   6    4.07    0.34
   2   0   6    4.13    0.35
   2   0   6    3.88    0.30
  -3   0  -6    1.80    0.24
   3   0   6    1.88    0.23
   3   0   6    2.24    0.24
  -4   0  -6    3.67    0.36
   4   0   6    3.26    0.33
   4   0   6    3.24    0.32
   4   0   6    4.12    0.28
  -5   0  -6    8.57    0.65
   5   0   6    8.98    0.64
   5   0   6    8.82    0.65
  -6   0  -6    7.38    0.57
   6   0   6    5.82    0.49
  -7   0  -6    0.11    0.21
   7   0   6   -0.05    0.10
   7  -1  -6    1.83    0.29
  -7   1   6    1.77    0.38
   6  -1  -6    0.58    0.19
  -6   1   6    0.80    0.27
   5  -1  -6   -0.12    0.11
  -5   1   6   -0.06    0.13
   4  -1  -6    4.56    0.41
   4  -1  -6    3.72    0.40
  -4   1   6    4.45    0.46
   3  -1  -6   16.45    1.09
   3  -1  -6   16.49    1.10
   3  -1  -6   15.55    1.01
  -3   1   6   16.64    0.99
  -3   1   6   15.66    0.99
  -3   1   6   14.82    1.15
   2  -1  -6   20.65    1.27
   2  -1  -6   18.90    1.27
   2  -1  -6   18.73    1.17
  -2   1   6   18.92    1.16
  -2   1   6   18.70    1.16
  -2   1   6   17.54    1.31
   1  -1  -6    3.82    0.38
   1  -1  -6    5.06    0.38
   1  -1  -6    4.58    0.34
   1  -1  -6    3.53    0.36
   1  -1  -6    4.62    0.34
  -1   1   6    5.05    0.38
  -1   1   6    4.45    0.40
  -1   1   6    4.46    0.33
  -1   1   6    5.27    0.38
  -1   1   6    4.89    0.34
   0  -1  -6    9.26    0.63
   0  -1  -6    8.90    0.64
   0  -1  -6    8.70    0.59
   0  -1  -6    7.89    0.64
   0  -1  -6    9.85    0.59
   0   1   6    8.96    0.64
   0   1   6    7.73    0.64
   0   1   6   10.82    0.66
   0   1   6    9.25    0.59
  -1  -1  -6    8.93    0.59
  -1  -1  -6    9.58    0.58
  -1  -1  -6    8.10    0.58
  -1  -1  -6    9.18    0.63
   1   1   6    9.22    0.59
   1   1   6    9.60    0.65
   1   1   6    9.35    0.64
   1   1   6    7.94    0.64
  -2  -1  -6    0.05    0.07
  -2  -1  -6    0.03    0.05
  -2  -1  -6   -0.04    0.08
  -2  -1  -6   -0.01    0.05
  -2  -1  -6   -0.05    0.05
   2   1   6   -0.03    0.08
   2   1   6    0.08    0.09
   2   1   6    0.02    0.06
  -3  -1  -6   27.87    1.70
   3   1   6   29.55    1.85
   3   1   6   27.77    1.84
  -4  -1  -6   16.56    1.05
   4   1   6   17.36    1.11
   4   1   6   15.33    1.10
   4   1   6   16.22    1.04
   5   1   6    0.15    0.12
   5   1   6    0.14    0.11
  -6  -1  -6    3.93    0.40
   6   1   6    2.94    0.31
  -7  -1  -6    1.18    0.27
   7   1   6    1.58    0.21
   7  -2  -6    0.04    0.16
  -7   2   6   -0.05    0.22
   6  -2  -6    0.00    0.13
  -6   2   6    0.00    0.17
   5  -2  -6    0.62    0.17
  -5   2   6    0.88    0.23
   4  -2  -6   11.88    0.88
   4  -2  -6   11.85    0.89
  -4   2   6   14.04    0.98
   3  -2  -6   10.53    0.70
   3  -2  -6    9.49    0.69
   3  -2  -6    9.13    0.63
  -3   2   6    9.51    0.66
  -3   2   6    9.20    0.59
  -3   2   6    8.81    0.59
  -3   2   6    9.21    0.74
   2  -2  -6    7.46    0.53
   2  -2  -6    8.37    0.59
   2  -2  -6    8.23    0.59
  -2   2   6    7.47    0.56
  -2   2   6    8.40    0.52
  -2   2   6    7.73    0.52
  -2   2   6    7.54    0.63
   1  -2  -6    0.33    0.12
   1  -2  -6    0.34    0.08
   1  -2  -6    0.50    0.11
   1  -2  -6    0.33    0.10
  -1   2   6    0.35    0.10
  -1   2   6    0.72    0.11
  -1   2   6    0.27    0.12
   0  -2  -6    0.48    0.09
   0  -2  -6    0.75    0.14
   0  -2  -6    0.51    0.11
   0  -2  -6    0.46    0.09
   0  -2  -6    0.51    0.11
   0   2   6    0.76    0.14
   0   2   6    0.59    0.10
   0   2   6    0.42    0.09
   0   2   6    0.40    0.11
   0   2   6    0.34    0.10
  -1  -2  -6   13.49    0.93
  -1  -2  -6   13.58    0.87
  -1  -2  -6   13.13    0.88
  -1  -2  -6   14.20    0.86
   1   2   6   15.68    0.88
   1   2   6   12.88    0.94
   1   2   6   13.45    0.95
   1   2   6   14.50    0.94
  -2  -2  -6  123.61    7.45
  -2  -2  -6  112.22    7.20
  -2  -2  -6  125.74    7.86
  -2  -2  -6  122.12    7.20
  -2  -2  -6  123.61    7.04
  -2  -2  -6  132.20    7.69
   2   2   6  114.70    7.70
   2   2   6  129.74    7.22
  -3  -2  -6    2.62    0.20
  -3  -2  -6    2.51    0.26
  -3  -2  -6    2.91    0.23
   3   2   6    2.99    0.28
   3   2   6    2.22    0.26
   3   2   6    3.27    0.24
  -4  -2  -6    9.34    0.63
   4   2   6    8.07    0.60
   4   2   6    9.83    0.66
   4   2   6    8.86    0.65
  -5  -2  -6   22.43    1.45
   5   2   6   21.80    1.45
   5   2   6   23.18    1.53
   5   2   6   24.93    1.54
  -6  -2  -6    4.89    0.48
   6   2   6    5.06    0.43
  -7  -2  -6    1.00    0.26
   7   2   6    0.64    0.17
   7  -3  -6   -0.03    0.12
  -7   3   6   -0.38    0.18
   6  -3  -6    1.98    0.27
  -6   3   6    1.94    0.37
   5  -3  -6    1.73    0.25
  -5   3   6    2.78    0.35
   4  -3  -6    0.93    0.17
   4  -3  -6    0.96    0.18
  -4   3   6    1.18    0.26
   3  -3  -6    5.86    0.48
   3  -3  -6    6.05    0.48
   3  -3  -6    5.52    0.43
  -3   3   6    6.03    0.44
  -3   3   6    5.71    0.53
  -3   3   6    6.33    0.37
  -3   3   6    5.50    0.36
   2  -3  -6    6.55    0.53
   2  -3  -6    7.17    0.53
   2  -3  -6    7.10    0.49
  -2   3   6    7.54    0.52
  -2   3   6    6.69    0.58
  -2   3   6    7.49    0.47
  -2   3   6    6.80    0.47
   1  -3  -6   10.99    0.77
   1  -3  -6    9.08    0.72
   1  -3  -6   10.16    0.67
   1  -3  -6   10.85    0.73
  -1   3   6   10.19    0.66
  -1   3   6   10.29    0.77
  -1   3   6   10.45    0.72
  -1   3   6   10.39    0.67
   0  -3  -6   66.59    4.18
   0  -3  -6   65.67    3.91
   0  -3  -6   71.59    3.92
   0  -3  -6   72.31    4.18
   0  -3  -6   71.96    4.29
   0   3   6   65.05    3.91
   0   3   6   67.42    4.18
   0   3   6   57.73    3.90
   0   3   6   56.63    4.16
  -1  -3  -6    8.27    0.62
  -1  -3  -6    7.90    0.57
  -1  -3  -6    9.73    0.57
  -1  -3  -6    8.71    0.61
   1   3   6    8.10    0.61
   1   3   6    8.27    0.56
  -2  -3  -6  188.50   10.44
  -2  -3  -6  154.01   10.74
  -2  -3  -6  177.70   10.08
  -2  -3  -6  176.31   11.01
  -2  -3  -6  166.78   10.08
   2   3   6  156.79   10.75
   2   3   6  185.50   10.09
  -3  -3  -6    1.29    0.19
  -3  -3  -6    1.19    0.12
  -3  -3  -6    1.31    0.14
  -3  -3  -6    1.11    0.12
  -3  -3  -6    0.88    0.14
   3   3   6    1.22    0.18
   3   3   6    1.31    0.15
   3   3   6    1.23    0.18
   3   3   6    1.28    0.15
  -4  -3  -6    0.04    0.11
  -4  -3  -6    0.01    0.05
  -4  -3  -6   -0.04    0.04
   4   3   6   -0.09    0.06
   4   3   6   -0.14    0.08
  -5  -3  -6    0.24    0.15
   5   3   6    0.32    0.10
   5   3   6    0.28    0.13
   5   3   6    0.46    0.14
  -6  -3  -6   10.38    0.76
   6   3   6   10.12    0.75
  -7  -3  -6    0.29    0.21
   7   3   6    0.43    0.15
   7  -4  -6    0.07    0.14
  -7   4   6   -0.13    0.21
   6  -4  -6    0.85    0.18
  -6   4   6    0.91    0.30
   5  -4  -6   -0.03    0.10
  -5   4   6   -0.15    0.16
   4  -4  -6    2.82    0.30
   4  -4  -6    2.60    0.30
  -4   4   6    3.29    0.38
   3  -4  -6    5.31    0.43
   3  -4  -6    5.18    0.44
  -3   4   6    4.64    0.48
   2  -4  -6    0.59    0.14
   2  -4  -6    0.35    0.12
   2  -4  -6    0.41    0.11
  -2   4   6    0.62    0.10
  -2   4   6    0.35    0.08
  -2   4   6    0.30    0.15
  -2   4   6    0.40    0.10
   1  -4  -6    5.94    0.53
   1  -4  -6    7.82    0.50
   1  -4  -6    6.80    0.54
  -1   4   6    7.09    0.48
   0  -4  -6   25.72    1.55
   0  -4  -6   22.24    1.59
   0  -4  -6   19.41    1.43
   0   4   6   24.06    1.44
   0   4   6   25.55    1.45
   0   4   6   24.67    1.55
  -1  -4  -6   45.28    2.85
  -1  -4  -6   41.85    2.60
  -1  -4  -6   45.79    2.79
  -1  -4  -6   40.57    2.59
   1   4   6   42.05    2.78
   1   4   6   46.51    2.79
   1   4   6   42.59    2.60
  -2  -4  -6   11.22    0.78
  -2  -4  -6   11.26    0.72
  -2  -4  -6   10.97    0.71
  -2  -4  -6   11.64    0.71
   2   4   6   10.56    0.71
   2   4   6   10.44    0.77
   2   4   6   10.11    0.77
  -3  -4  -6    2.08    0.22
  -3  -4  -6    1.74    0.17
  -3  -4  -6    1.85    0.20
  -3  -4  -6    1.53    0.17
  -3  -4  -6    1.94    0.22
   3   4   6    1.55    0.21
   3   4   6    2.05    0.20
   3   4   6    1.81    0.19
   3   4   6    1.83    0.23
  -4  -4  -6    2.54    0.28
   4   4   6    3.18    0.26
   4   4   6    2.95    0.31
   4   4   6    2.78    0.26
   4   4   6    2.20    0.28
  -5  -4  -6    0.02    0.13
   5   4   6    0.01    0.08
  -6  -4  -6    7.30    0.59
  -7  -4  -6    3.47    0.41
   6  -5  -6   -0.09    0.11
   5  -5  -6    0.19    0.13
   4  -5  -6    0.10    0.12
   3  -5  -6    0.25    0.13
   3  -5  -6    0.19    0.14
   2  -5  -6   29.86    2.05
   2  -5  -6   32.72    1.91
   2  -5  -6   32.52    2.05
  -2   5   6   27.68    2.01
  -2   5   6   32.88    1.88
  -2   5   6   32.68    1.87
   1  -5  -6   91.02    5.48
   1  -5  -6   79.83    5.47
   1  -5  -6   83.60    5.13
  -1   5   6   87.80    5.11
  -1   5   6   86.00    5.11
  -1   5   6   92.14    5.47
   0  -5  -6   -0.01    0.10
   0  -5  -6    0.08    0.11
   0  -5  -6   -0.06    0.09
   0   5   6   -0.09    0.07
   0   5   6    0.16    0.11
  -1  -5  -6    1.79    0.19
  -1  -5  -6    2.09    0.24
  -1  -5  -6    1.77    0.23
  -1  -5  -6    1.89    0.23
  -1  -5  -6    2.00    0.20
  -1  -5  -6    1.97    0.21
   1   5   6    1.69    0.22
   1   5   6    2.02    0.24
   1   5   6    2.31    0.21
   1   5   6    1.83    0.20
  -2  -5  -6    0.88    0.13
  -2  -5  -6    0.76    0.12
  -2  -5  -6    0.81    0.16
  -2  -5  -6    0.80    0.14
   2   5   6    0.63    0.12
   2   5   6    0.85    0.16
   2   5   6    0.67    0.14
  -3  -5  -6    2.66    0.21
  -3  -5  -6    2.42    0.22
  -3  -5  -6    2.23    0.26
  -3  -5  -6    2.41    0.22
   3   5   6    2.22    0.23
   3   5   6    2.45    0.28
   3   5   6    1.99    0.26
   3   5   6    2.19    0.23
  -4  -5  -6   12.70    0.81
  -4  -5  -6   11.32    0.73
  -4  -5  -6   11.33    0.73
  -4  -5  -6   11.25    0.81
   4   5   6   12.44    0.86
   4   5   6   11.79    0.80
  -5  -5  -6    3.33    0.35
  -5  -5  -6    3.84    0.32
   5   5   6    3.53    0.32
  -6  -5  -6    0.59    0.22
   6   5   6    0.67    0.19
   6   5   6    0.59    0.15
  -7  -5  -6    0.14    0.19
   7   5   6   -0.13    0.13
   6  -6  -6    0.03    0.13
   5  -6  -6    0.07    0.13
   4  -6  -6    2.96    0.32
   3  -6  -6    3.56    0.36
   3  -6  -6    3.76    0.37
   2  -6  -6    0.11    0.13
   2  -6  -6    0.23    0.11
   2  -6  -6    0.22    0.13
  -2   6   6    0.22    0.07
  -2   6   6    0.23    0.07
  -2   6   6    0.20    0.11
   1  -6  -6    1.30    0.18
   1  -6  -6    1.10    0.20
  -1   6   6    1.37    0.16
  -1   6   6    1.62    0.20
  -1   6   6    1.46    0.17
   0  -6  -6    4.55    0.44
   0  -6  -6    5.01    0.40
   0  -6  -6    6.39    0.44
   0   6   6    5.19    0.43
   0   6   6    4.94    0.38
   0   6   6    4.53    0.38
  -1  -6  -6    0.62    0.11
  -1  -6  -6    0.68    0.16
  -1  -6  -6    0.75    0.16
  -1  -6  -6    0.30    0.09
   1   6   6    0.75    0.16
   1   6   6    0.87    0.14
   1   6   6    0.53    0.11
  -2  -6  -6   45.01    2.76
  -2  -6  -6   45.99    2.85
  -2  -6  -6   49.49    2.96
   2   6   6   44.05    2.95
   2   6   6   46.10    2.76
   2   6   6   45.25    2.96
  -3  -6  -6    3.45    0.28
  -3  -6  -6    3.32    0.29
  -3  -6  -6    3.38    0.30
   3   6   6    3.55    0.30
   3   6   6    3.22    0.33
   3   6   6    3.38    0.34
   3   6   6    3.16    0.31
  -4  -6  -6    1.95    0.21
  -4  -6  -6    1.89    0.20
  -4  -6  -6    1.64    0.25
   4   6   6    2.00    0.30
   4   6   6    1.13    0.20
  -5  -6  -6    3.12    0.35
   5   6   6    3.28    0.31
   5   6   6    2.65    0.34
  -6  -6  -6    0.86    0.23
   6   6   6    0.84    0.22
   6   6   6    1.13    0.19
  -7  -6  -6    0.19    0.19
   7   6   6    0.29    0.17
   5  -7  -6    1.10    0.22
   4  -7  -6    0.69    0.18
   3  -7  -6    1.69    0.24
   2  -7  -6    3.96    0.39
  -2   7   6    3.89    0.25
   1  -7  -6    0.28    0.14
   1  -7  -6    0.03    0.10
   1  -7  -6    0.08    0.13
  -1   7   6    0.04    0.09
  -1   7   6    0.07    0.08
  -1   7   6    0.00    0.11
   0  -7  -6    9.61    0.71
   0  -7  -6    9.77    0.65
   0  -7  -6    8.99    0.70
   0   7   6    9.55    0.63
   0   7   6    8.79    0.63
  -1  -7  -6   13.77    0.98
  -1  -7  -6   12.66    0.88
  -1  -7  -6   13.79    0.96
   1   7   6   13.66    0.95
   1   7   6   13.29    0.88
   1   7   6   13.58    0.87
  -2  -7  -6    0.68    0.14
  -2  -7  -6    0.58    0.14
  -2  -7  -6    1.04    0.20
   2   7   6    1.06    0.17
   2   7   6    1.01    0.19
  -3  -7  -6    0.92    0.19
  -3  -7  -6    0.85    0.16
  -3  -7  -6    0.77    0.14
  -3  -7  -6    0.73    0.14
   3   7   6    0.69    0.15
   3   7   6    1.02    0.21
   3   7   6    0.64    0.14
  -4  -7  -6   -0.22    0.14
  -4  -7  -6   -0.01    0.10
  -4  -7  -6   -0.05    0.08
   4   7   6    0.16    0.11
  -5  -7  -6    0.34    0.10
  -5  -7  -6    0.32    0.18
  -5  -7  -6    0.17    0.08
   5   7   6    0.10    0.12
   5   7   6   -0.16    0.12
  -6  -7  -6    0.66    0.24
   6   7   6    0.94    0.19
   6   7   6    1.27    0.25
  -7  -7  -6    0.24    0.20
   7   7   6    0.13    0.18
   5  -8  -6    5.27    0.50
   4  -8  -6   -0.03    0.13
   3  -8  -6    0.79    0.20
   2  -8  -6    0.12    0.13
   1  -8  -6    5.76    0.56
  -1   8   6    6.60    0.46
  -1   8   6    7.22    0.47
   0  -8  -6    1.10    0.19
   0  -8  -6    1.63    0.26
   0  -8  -6    1.63    0.25
   0   8   6    1.60    0.21
   0   8   6    1.08    0.17
  -1  -8  -6    0.10    0.14
  -1  -8  -6   -0.03    0.10
   1   8   6   -0.03    0.13
   1   8   6    0.05    0.10
  -2  -8  -6    0.22    0.11
  -2  -8  -6    0.32    0.15
   2   8   6    0.33    0.11
   2   8   6    0.22    0.16
  -3  -8  -6    5.36    0.45
  -3  -8  -6    5.94    0.51
   3   8   6    5.87    0.46
   3   8   6    5.92    0.47
  -4  -8  -6    2.19    0.27
   4   8   6    2.49    0.33
   4   8   6    2.56    0.29
  -5  -8  -6    0.14    0.11
  -5  -8  -6    0.31    0.12
  -5  -8  -6    0.35    0.18
   5   8   6    0.32    0.18
   5   8   6    0.35    0.16
  -6  -8  -6    1.08    0.25
  -6  -8  -6    0.73    0.22
   6   8   6    0.81    0.23
   6   8   6    0.74    0.20
  -7  -8  -6    1.86    0.32
   7   8   6    2.02    0.27
   7   8   6    1.17    0.27
   4  -9  -6    1.50    0.27
   3  -9  -6    1.16    0.24
   2  -9  -6    0.06    0.15
   1  -9  -6   12.93    0.93
  -1   9   6   12.05    0.78
  -1   9   6   11.82    0.78
   0  -9  -6   -0.02    0.15
   0   9   6    0.01    0.10
   0   9   6   -0.02    0.09
  -1  -9  -6    1.04    0.23
  -1  -9  -6    1.06    0.19
   1   9   6    0.78    0.16
  -2  -9  -6    3.69    0.37
  -2  -9  -6    4.11    0.42
   2   9   6    3.48    0.35
   2   9   6    4.45    0.43
  -3  -9  -6    1.60    0.24
   3   9   6    1.39    0.21
   3   9   6    1.84    0.24
  -4  -9  -6    5.36    0.47
   4   9   6    5.72    0.49
  -5  -9  -6    1.84    0.24
  -5  -9  -6    1.64    0.28
   5   9   6    1.67    0.28
   5   9   6    1.64    0.25
  -6  -9  -6    0.05    0.09
  -6  -9  -6    0.31    0.18
  -6  -9  -6    0.03    0.17
   6   9   6    0.03    0.18
   6   9   6   -0.08    0.14
  -7  -9  -6    0.39    0.21
   7   9   6    0.04    0.20
   3 -10  -6    0.19    0.17
   2 -10  -6    0.01    0.14
   1 -10  -6    0.33    0.17
  -1  10   6    0.29    0.08
  -1  10   6    0.20    0.07
   0 -10  -6    1.62    0.29
   0  10   6    1.10    0.18
  -1 -10  -6    1.82    0.31
   1  10   6    1.83    0.25
  -2 -10  -6    1.08    0.21
  -2 -10  -6    1.19    0.26
   2  10   6    0.77    0.17
  -3 -10  -6   -0.06    0.12
   3  10   6   -0.01    0.11
  -4 -10  -6   -0.01    0.12
   4  10   6    0.21    0.13
  -5 -10  -6    0.89    0.24
  -5 -10  -6    0.70    0.19
   5  10   6    0.95    0.24
   5  10   6    0.64    0.18
  -6 -10  -6   -0.18    0.17
  -6 -10  -6   -0.11    0.10
  -6 -10  -6    0.09    0.18
   6  10   6   -0.06    0.19
   3 -11  -6    0.05    0.17
   2 -11  -6    0.12    0.18
   1 -11  -6    0.26    0.20
  -1  11   6    0.16    0.06
  -1  11   6    0.16    0.07
   0 -11  -6    0.49    0.22
   0  11   6    0.14    0.10
  -1 -11  -6    0.73    0.24
   1  11   6    0.58    0.16
   2  11   6    0.24    0.14
  -3 -11  -6   -0.17    0.11
   3  11   6   -0.16    0.09
  -4 -11  -6    1.53    0.24
  -5 -11  -6    0.03    0.16
  -5 -11  -6    0.12    0.19
  -6 -11  -6   -0.24    0.20
  -6 -11  -6    0.02    0.18
  -6 -11  -6   -0.29    0.12
   1 -12  -6    2.24    0.36
   0 -12  -6    0.13    0.18
   0  12   6   -0.01    0.09
   1  12   6    3.07    0.33
   2  12   6    0.10    0.12
   3  12   6    0.15    0.15
  -4 -12  -6   -0.27    0.11
  -5 -12  -6    0.41    0.23
  -5 -12  -6    0.63    0.19
   0  13   6    0.15    0.09
   1  13   6    0.13    0.13
   2  13   6    0.11    0.13
   3  13   6    0.06    0.12
   3   8  -7    2.14    0.31
   2   8  -7    0.69    0.19
  -2  -8   7    0.83    0.28
   1   8  -7    0.25    0.13
  -1  -8   7    0.27    0.22
   0   8  -7    1.75    0.21
   0   8  -7    2.15    0.21
   0  -8   7    2.02    0.35
   0  -8   7    2.27    0.36
  -5  -7   7    0.36    0.17
  -4  -7   7   -0.01    0.14
   3   7  -7    0.02    0.13
   3   7  -7    0.09    0.14
  -3  -7   7    0.23    0.22
   2   7  -7    2.15    0.27
   2   7  -7    1.91    0.26
  -2  -7   7    2.34    0.37
   1   7  -7    0.23    0.13
  -1  -7   7    0.20    0.18
  -1  -7   7    0.29    0.21
   0   7  -7    0.13    0.10
   0   7  -7    0.10    0.10
   0  -7   7    0.23    0.19
   0  -7   7    0.02    0.18
   1  -7   7   -0.15    0.16
   2  -7   7    0.08    0.18
  -5  -6   7    0.90    0.19
   4   6  -7    2.47    0.33
  -4  -6   7    1.92    0.37
  -4  -6   7    2.04    0.28
   3   6  -7   -0.10    0.12
   3   6  -7    0.00    0.12
  -3  -6   7   -0.16    0.13
  -3  -6   7   -0.27    0.17
   2   6  -7    0.37    0.13
   2   6  -7    0.43    0.15
  -2  -6   7    0.16    0.21
   1   6  -7    3.16    0.30
   1   6  -7    2.79    0.32
  -1  -6   7    3.40    0.41
  -1  -6   7    3.17    0.41
   0   6  -7    0.62    0.14
   0   6  -7    0.83    0.15
   0  -6   7    0.70    0.23
   0  -6   7    1.16    0.26
   1  -6   7    0.65    0.20
   1  -6   7    0.51    0.19
   2  -6   7    0.39    0.18
   3  -6   7    0.26    0.16
  -6  -5   7    0.22    0.12
  -5  -5   7    1.22    0.21
  -5  -5   7    1.22    0.33
  -4  -5   7    2.10    0.38
  -4  -5   7    1.97    0.27
   3   5  -7    0.87    0.19
   3   5  -7    1.44    0.21
  -3  -5   7    0.91    0.26
  -3  -5   7    1.11    0.21
   2   5  -7    0.30    0.14
   2   5  -7    0.31    0.14
  -2  -5   7    0.30    0.15
  -2  -5   7    0.08    0.17
  -2  -5   7    0.22    0.19
   1   5  -7    0.22    0.12
   1   5  -7    0.13    0.12
  -1  -5   7    0.16    0.18
  -1  -5   7    0.25    0.17
   0   5  -7    3.39    0.26
   0   5  -7    2.83    0.29
   0   5  -7    3.05    0.29
   0  -5   7    3.63    0.40
  -1   5  -7    0.45    0.07
  -1   5  -7    0.56    0.09
   1  -5   7    0.23    0.15
   1  -5   7    0.53    0.18
   2  -5   7    1.49    0.26
   3  -5   7    0.56    0.19
   4  -5   7    0.05    0.14
   6   4  -7    1.39    0.30
  -6  -4   7    1.11    0.17
   5   4  -7   -0.02    0.15
  -5  -4   7    0.17    0.21
  -5  -4   7    0.13    0.11
   4   4  -7    3.31    0.38
  -4  -4   7    2.03    0.27
  -4  -4   7    2.09    0.37
   3   4  -7   14.70    0.99
   3   4  -7   15.45    1.08
  -3  -4   7   14.32    1.12
  -3  -4   7   14.09    0.98
   2   4  -7    0.78    0.21
   2   4  -7    0.58    0.17
  -2  -4   7    0.75    0.22
  -2  -4   7    0.27    0.16
  -2  -4   7    0.53    0.17
   1   4  -7    0.81    0.17
   1   4  -7    0.87    0.18
  -1  -4   7    1.05    0.22
  -1  -4   7    0.89    0.20
  -1  -4   7    0.56    0.21
   0   4  -7   48.14    2.73
   0   4  -7   47.44    2.80
   0   4  -7   39.85    2.72
   0  -4   7   44.94    3.01
   0  -4   7   46.69    2.96
  -1   4  -7    4.89    0.34
  -1   4  -7    4.68    0.33
   1  -4   7    5.06    0.47
   1  -4   7    4.67    0.43
  -2   4  -7   -0.17    0.08
   2  -4   7    0.00    0.10
   2  -4   7   -0.09    0.11
  -3   4  -7    0.18    0.14
   3  -4   7    0.09    0.14
  -4   4  -7   -0.13    0.14
   4  -4   7   -0.08    0.13
  -5   4  -7    0.32    0.19
   5  -4   7    0.48    0.16
   7   3  -7    0.49    0.23
   6   3  -7    0.98    0.25
  -6  -3   7    0.94    0.13
  -6  -3   7    0.83    0.12
  -6  -3   7    1.10    0.33
   5   3  -7    2.80    0.36
  -5  -3   7    3.32    0.41
  -5  -3   7    2.62    0.28
   4   3  -7    6.60    0.58
  -4  -3   7    6.59    0.49
  -4  -3   7    5.61    0.61
   3   3  -7    2.11    0.26
   3   3  -7    1.78    0.28
  -3  -3   7    1.40    0.29
  -3  -3   7    1.35    0.21
   2   3  -7   18.78    1.25
   2   3  -7   17.93    1.15
  -2  -3   7   16.18    1.24
  -2  -3   7   19.38    1.31
  -2  -3   7   17.27    1.15
   1   3  -7   17.40    1.08
   1   3  -7   16.20    1.17
   1   3  -7   16.61    1.08
  -1  -3   7   18.41    1.20
  -1  -3   7   15.32    1.08
  -1  -3   7   17.26    1.21
   0   3  -7    0.65    0.14
   0   3  -7    0.57    0.17
   0   3  -7    0.77    0.14
   0   3  -7    0.54    0.12
   0  -3   7    0.88    0.21
   0  -3   7    0.47    0.14
   0  -3   7    0.47    0.16
   0  -3   7    0.79    0.18
  -1   3  -7    0.12    0.07
  -1   3  -7    0.16    0.08
  -1   3  -7    0.07    0.07
   1  -3   7    0.10    0.14
   1  -3   7    0.04    0.11
  -2   3  -7    0.68    0.14
   2  -3   7    0.18    0.15
   2  -3   7    0.45    0.13
  -3   3  -7    0.05    0.12
   3  -3   7   -0.03    0.11
  -4   3  -7    1.74    0.26
   4  -3   7    1.78    0.25
  -5   3  -7    1.30    0.27
   5  -3   7    1.15    0.21
   7   2  -7    0.85    0.26
   6   2  -7    1.25    0.26
  -6  -2   7    1.41    0.33
   5   2  -7    0.51    0.20
  -5  -2   7    0.37    0.11
  -5  -2   7    0.34    0.10
  -5  -2   7    0.33    0.20
   4   2  -7    8.02    0.62
  -4  -2   7    6.61    0.64
  -4  -2   7    6.81    0.52
  -4  -2   7    7.11    0.52
   3   2  -7    8.74    0.66
   3   2  -7    9.94    0.73
   3   2  -7    9.90    0.74
  -3  -2   7    9.01    0.71
  -3  -2   7    8.86    0.65
  -3  -2   7   10.54    0.69
  -3  -2   7    9.10    0.77
   2   2  -7    0.28    0.15
   2   2  -7    0.32    0.11
   2   2  -7    0.33    0.12
  -2  -2   7    0.19    0.12
  -2  -2   7    0.22    0.12
  -2  -2   7    0.22    0.11
  -2  -2   7    0.48    0.18
   1   2  -7   10.43    0.75
   1   2  -7   11.10    0.66
   1   2  -7   12.00    0.82
  -1  -2   7   11.28    0.83
  -1  -2   7   11.23    0.83
  -1  -2   7   11.55    0.76
  -1  -2   7   11.75    0.86
   0   2  -7    1.65    0.15
   0   2  -7    1.74    0.20
   0   2  -7    1.65    0.21
   0  -2   7    1.35    0.23
   0  -2   7    1.71    0.21
   0  -2   7    1.85    0.26
   0  -2   7    1.39    0.23
  -1   2  -7    4.40    0.34
  -1   2  -7    5.49    0.37
  -1   2  -7    5.27    0.38
  -1   2  -7    5.77    0.35
  -1   2  -7    5.33    0.36
  -1   2  -7    5.68    0.43
   1  -2   7    4.75    0.45
   1  -2   7    4.79    0.45
   1  -2   7    5.74    0.44
   1  -2   7    6.10    0.42
  -2   2  -7   12.12    0.79
   2  -2   7   12.57    0.90
   2  -2   7   12.85    0.90
   2  -2   7   12.80    0.87
  -3   2  -7    1.48    0.22
   3  -2   7    1.34    0.22
  -4   2  -7    0.79    0.19
   4  -2   7    0.45    0.15
  -5   2  -7    4.74    0.44
   5  -2   7    4.60    0.42
  -6   2  -7    0.41    0.20
   6  -2   7    0.17    0.12
   7   1  -7    0.95    0.24
   6   1  -7    4.48    0.46
  -6  -1   7    3.20    0.50
   5   1  -7    4.29    0.43
  -5  -1   7    3.78    0.29
  -5  -1   7    4.27    0.47
  -5  -1   7    4.08    0.30
   4   1  -7    1.12    0.23
  -4  -1   7    0.99    0.16
  -4  -1   7    1.13    0.27
  -4  -1   7    0.86    0.15
   3   1  -7    0.42    0.12
   3   1  -7    0.23    0.15
   3   1  -7    0.26    0.14
  -3  -1   7    0.36    0.11
  -3  -1   7    0.19    0.10
  -3  -1   7    0.06    0.15
   2   1  -7    0.12    0.11
   2   1  -7    0.07    0.10
  -2  -1   7   -0.03    0.09
  -2  -1   7   -0.01    0.12
  -2  -1   7   -0.01    0.07
  -2  -1   7    0.18    0.09
   1   1  -7    2.42    0.25
   1   1  -7    2.29    0.28
   1   1  -7    2.79    0.24
  -1  -1   7    2.64    0.30
  -1  -1   7    2.72    0.29
  -1  -1   7    2.72    0.26
  -1  -1   7    3.10    0.30
   0   1  -7   16.51    1.01
   0   1  -7   15.20    0.95
   0   1  -7   16.99    1.12
   0   1  -7   16.59    1.02
   0   1  -7   16.26    1.10
   0  -1   7   17.02    1.03
   0  -1   7   15.68    1.11
   0  -1   7   15.64    1.12
   0  -1   7   15.17    1.11
  -1   1  -7   14.38    0.91
  -1   1  -7   13.75    0.90
  -1   1  -7   14.97    0.91
  -1   1  -7   14.41    0.90
  -1   1  -7   14.34    0.87
  -1   1  -7   15.48    0.98
   1  -1   7   15.29    1.00
   1  -1   7   14.08    1.00
   1  -1   7   13.03    0.99
   1  -1   7   13.67    0.92
  -2   1  -7   30.48    1.93
  -2   1  -7   32.17    1.94
  -2   1  -7   32.90    1.95
   2  -1   7   34.99    2.00
   2  -1   7   35.33    2.16
   2  -1   7   31.77    2.14
   2  -1   7   33.48    2.15
  -3   1  -7   17.13    1.08
   3  -1   7   17.50    1.18
   3  -1   7   16.87    1.18
  -4   1  -7    0.93    0.20
   4  -1   7    0.87    0.17
  -5   1  -7    1.09    0.24
   5  -1   7    0.98    0.19
  -6   1  -7    6.05    0.55
   6  -1   7    5.83    0.49
   7   0  -7    5.85    0.57
   6   0  -7    0.20    0.18
  -6   0   7    0.22    0.24
   5   0  -7    0.30    0.16
  -5   0   7    0.21    0.18
   4   0  -7    1.06    0.23
  -4   0   7    1.06    0.27
  -4   0   7    1.04    0.15
  -4   0   7    1.33    0.16
   3   0  -7    7.78    0.58
   3   0  -7    7.53    0.63
   3   0  -7    8.34    0.64
  -3   0   7    7.95    0.68
  -3   0   7    8.52    0.57
  -3   0   7    8.80    0.57
   2   0  -7    5.90    0.46
   2   0  -7    6.48    0.50
   2   0  -7    6.69    0.51
  -2   0   7    6.26    0.54
  -2   0   7    6.14    0.45
  -2   0   7    5.89    0.49
   1   0  -7   -0.05    0.08
   1   0  -7    0.07    0.06
   1   0  -7    0.04    0.07
  -1   0   7   -0.05    0.06
  -1   0   7    0.02    0.08
  -1   0   7    0.12    0.08
  -1   0   7    0.14    0.11
   0   0  -7   53.98    3.79
   0   0  -7   54.10    3.87
   0   0  -7   61.77    3.57
   0   0   7   59.06    3.81
   0   0   7   57.96    3.56
   0   0   7   68.17    3.91
   0   0   7   63.72    3.81
  -1   0  -7    9.08    0.56
  -1   0  -7    8.75    0.56
  -1   0  -7    8.20    0.55
  -1   0  -7    8.67    0.61
  -1   0  -7    8.72    0.56
  -1   0  -7    8.21    0.61
   1   0   7    8.37    0.63
   1   0   7    7.90    0.63
   1   0   7    8.32    0.58
   1   0   7    8.56    0.62
  -2   0  -7   19.92    1.22
  -2   0  -7   17.30    1.11
  -2   0  -7   18.02    1.11
  -2   0  -7   18.58    1.13
   2   0   7   18.96    1.26
   2   0   7   19.45    1.16
   2   0   7   19.72    1.25
   2   0   7   16.92    1.22
  -3   0  -7   70.12    3.92
   3   0   7   67.55    4.27
   3   0   7   64.12    4.26
  -4   0  -7    5.91    0.49
   4   0   7    5.92    0.50
   4   0   7    6.56    0.50
  -5   0  -7    0.20    0.17
   5   0   7    0.23    0.12
  -6   0  -7    4.20    0.42
   6   0   7    3.72    0.37
   7  -1  -7    0.14    0.18
   6  -1  -7    0.63    0.21
  -6   1   7    0.45    0.24
   5  -1  -7    3.45    0.37
  -5   1   7    2.63    0.40
   4  -1  -7    0.34    0.16
  -4   1   7    0.49    0.21
  -4   1   7    0.55    0.10
  -4   1   7    0.47    0.09
   3  -1  -7    6.96    0.57
   3  -1  -7    6.97    0.57
   3  -1  -7    7.36    0.52
  -3   1   7    7.05    0.49
  -3   1   7    6.94    0.54
  -3   1   7    7.38    0.62
  -3   1   7    6.39    0.48
   2  -1  -7    4.42    0.38
   2  -1  -7    3.93    0.36
   2  -1  -7    4.35    0.34
  -2   1   7    3.76    0.35
  -2   1   7    4.24    0.32
  -2   1   7    3.42    0.40
  -2   1   7    4.13    0.32
   1  -1  -7    1.38    0.16
   1  -1  -7    1.32    0.19
   1  -1  -7    1.37    0.16
  -1   1   7    1.04    0.17
  -1   1   7    1.47    0.22
  -1   1   7    1.51    0.17
  -1   1   7    0.92    0.14
   0  -1  -7    1.39    0.19
   0  -1  -7    1.23    0.16
   0  -1  -7    1.55    0.21
   0   1   7    0.87    0.17
   0   1   7    1.59    0.17
   0   1   7    1.55    0.21
   0   1   7    1.09    0.19
  -1  -1  -7   12.27    0.76
  -1  -1  -7   10.88    0.74
  -1  -1  -7   10.54    0.80
   1   1   7   12.73    0.76
   1   1   7   12.31    0.83
   1   1   7   11.20    0.82
   1   1   7   11.43    0.81
  -2  -1  -7   32.80    2.23
  -2  -1  -7   32.90    2.05
  -2  -1  -7   34.04    2.03
  -2  -1  -7   34.42    2.05
  -2  -1  -7   34.02    2.20
   2   1   7   35.85    2.24
   2   1   7   36.50    2.24
   2   1   7   35.41    2.08
  -3  -1  -7    2.26    0.26
   3   1   7    2.04    0.27
   3   1   7    2.34    0.28
  -4  -1  -7    8.50    0.64
   4   1   7    9.90    0.69
   4   1   7    8.66    0.67
  -5  -1  -7   15.83    1.06
   5   1   7   16.04    1.10
  -6  -1  -7    0.46    0.21
   6   1   7    0.41    0.15
  -7  -1  -7    0.21    0.21
   7   1   7    0.18    0.13
   7  -2  -7   -0.10    0.15
   6  -2  -7    2.24    0.32
  -6   2   7    2.78    0.43
   5  -2  -7    0.88    0.21
  -5   2   7    1.39    0.30
   4  -2  -7    2.56    0.31
  -4   2   7    2.52    0.38
   3  -2  -7   21.16    1.25
   3  -2  -7   17.61    1.34
   3  -2  -7   20.93    1.35
  -3   2   7   19.46    1.22
  -3   2   7   20.70    1.22
  -3   2   7   19.89    1.32
  -3   2   7   18.73    1.42
   2  -2  -7   -0.02    0.09
   2  -2  -7   -0.12    0.08
   2  -2  -7   -0.08    0.06
  -2   2   7   -0.03    0.06
  -2   2   7   -0.02    0.06
   1  -2  -7    1.27    0.19
   1  -2  -7    1.42    0.18
   1  -2  -7    1.30    0.17
  -1   2   7    0.98    0.14
  -1   2   7    1.30    0.22
  -1   2   7    0.96    0.16
   0  -2  -7    2.08    0.24
   0  -2  -7    2.21    0.20
   0  -2  -7    2.26    0.24
   0  -2  -7    2.04    0.20
   0   2   7    1.88    0.23
   0   2   7    1.96    0.21
   0   2   7    1.87    0.20
   0   2   7    2.07    0.24
   0   2   7    2.12    0.24
  -1  -2  -7    0.94    0.14
  -1  -2  -7    1.16    0.14
  -1  -2  -7    1.19    0.16
  -1  -2  -7    1.39    0.18
   1   2   7    1.27    0.20
   1   2   7    1.27    0.16
   1   2   7    1.28    0.20
   1   2   7    1.07    0.17
  -2  -2  -7   82.77    5.31
  -2  -2  -7   90.79    5.32
  -2  -2  -7   89.70    5.49
  -2  -2  -7   90.95    5.68
  -2  -2  -7   86.29    5.20
  -2  -2  -7   91.16    5.80
   2   2   7   95.98    5.34
   2   2   7   98.04    5.71
   2   2   7   88.55    5.70
  -3  -2  -7   32.08    1.94
  -3  -2  -7   31.55    2.07
  -3  -2  -7   32.67    2.08
   3   2   7   32.56    2.10
   3   2   7   29.68    1.95
   3   2   7   35.61    2.12
  -4  -2  -7    6.25    0.48
   4   2   7    5.86    0.48
   4   2   7    5.12    0.48
   4   2   7    6.05    0.43
  -5  -2  -7    0.33    0.18
   5   2   7    0.13    0.12
  -6  -2  -7    0.61    0.22
   6   2   7    0.78    0.16
  -7  -2  -7    0.65    0.23
   7   2   7    0.39    0.14
   7  -3  -7   -0.11    0.15
   6  -3  -7    0.98    0.23
  -6   3   7    0.85    0.30
   5  -3  -7    3.57    0.39
  -5   3   7    3.68    0.45
   4  -3  -7    0.24    0.13
  -4   3   7    0.25    0.19
   3  -3  -7   -0.17    0.09
   3  -3  -7   -0.06    0.11
   3  -3  -7   -0.05    0.12
  -3   3   7   -0.11    0.08
  -3   3   7   -0.01    0.07
  -3   3   7    0.19    0.17
  -3   3   7    0.02    0.07
   2  -3  -7    0.12    0.09
   2  -3  -7    0.08    0.09
   2  -3  -7    0.01    0.09
  -2   3   7    0.19    0.10
  -2   3   7    0.11    0.07
  -2   3   7   -0.03    0.12
  -2   3   7    0.11    0.07
   1  -3  -7    8.36    0.58
   1  -3  -7    8.18    0.63
   1  -3  -7    8.52    0.63
  -1   3   7    9.61    0.60
  -1   3   7    7.39    0.56
  -1   3   7    8.36    0.62
  -1   3   7    7.85    0.67
   0  -3  -7   26.33    1.89
   0  -3  -7   29.42    1.77
   0  -3  -7   28.78    1.89
   0  -3  -7   30.01    1.95
   0  -3  -7   29.25    1.77
   0   3   7   31.46    1.96
   0   3   7   31.18    1.91
   0   3   7   27.75    1.77
   0   3   7   27.56    1.77
   0   3   7   29.56    1.90
  -1  -3  -7   41.67    2.54
  -1  -3  -7   33.46    2.58
  -1  -3  -7   39.98    2.37
  -1  -3  -7   40.92    2.45
   1   3   7   41.52    2.55
   1   3   7   38.97    2.54
   1   3   7   40.27    2.38
  -2  -3  -7    2.01    0.20
  -2  -3  -7    1.79    0.24
  -2  -3  -7    2.04    0.20
  -2  -3  -7    1.97    0.19
  -2  -3  -7    2.25    0.22
   2   3   7    2.28    0.27
   2   3   7    1.77    0.22
   2   3   7    1.96    0.26
  -3  -3  -7    6.84    0.44
  -3  -3  -7    6.37    0.50
  -3  -3  -7    5.66    0.43
  -3  -3  -7    7.16    0.48
  -3  -3  -7    6.73    0.50
   3   3   7    7.50    0.55
   3   3   7    7.17    0.54
   3   3   7    6.91    0.48
  -4  -3  -7   -0.16    0.11
   4   3   7   -0.04    0.07
   4   3   7   -0.20    0.11
   4   3   7   -0.18    0.11
  -5  -3  -7    0.43    0.18
   5   3   7    0.46    0.16
   5   3   7    0.56    0.12
  -6  -3  -7    7.00    0.57
   6   3   7    5.93    0.53
  -7  -3  -7    2.34    0.37
   7   3   7    2.72    0.33
   6  -4  -7   -0.13    0.14
  -6   4   7    0.21    0.24
   5  -4  -7   -0.08    0.11
  -5   4   7   -0.30    0.17
   4  -4  -7    0.12    0.11
  -4   4   7    0.08    0.18
   3  -4  -7    1.27    0.22
   3  -4  -7    2.36    0.27
  -3   4   7    1.51    0.14
  -3   4   7    1.23    0.29
  -3   4   7    1.46    0.20
  -3   4   7    1.46    0.14
   2  -4  -7   14.52    0.90
   2  -4  -7   13.61    0.96
   2  -4  -7   12.68    0.96
  -2   4   7   13.66    0.86
  -2   4   7   14.68    1.04
  -2   4   7   13.77    0.87
  -2   4   7   13.31    0.94
   1  -4  -7  227.13   14.02
   1  -4  -7  235.01   13.16
   1  -4  -7  197.03   14.02
  -1   4   7  257.43   13.15
  -1   4   7  218.01   14.40
  -1   4   7  213.38   13.14
   0  -4  -7    0.98    0.17
   0  -4  -7    1.17    0.16
   0  -4  -7    1.09    0.19
   0  -4  -7    0.88    0.14
   0   4   7    0.90    0.17
   0   4   7    0.80    0.14
  -1  -4  -7    1.08    0.15
  -1  -4  -7    0.82    0.15
  -1  -4  -7    0.76    0.13
  -1  -4  -7    1.10    0.18
  -1  -4  -7    0.77    0.13
   1   4   7    1.01    0.17
   1   4   7    0.94    0.14
   1   4   7    0.78    0.15
  -2  -4  -7    5.41    0.41
  -2  -4  -7    5.86    0.41
  -2  -4  -7    5.32    0.41
  -2  -4  -7    6.14    0.46
   2   4   7    6.03    0.48
   2   4   7    5.54    0.47
   2   4   7    6.38    0.43
  -3  -4  -7    4.50    0.32
  -3  -4  -7    4.90    0.38
  -3  -4  -7    4.01    0.36
  -3  -4  -7    4.43    0.32
  -3  -4  -7    4.13    0.35
   3   4   7    3.60    0.33
   3   4   7    4.26    0.40
   3   4   7    4.53    0.40
  -4  -4  -7    3.78    0.34
   4   4   7    3.52    0.36
   4   4   7    3.62    0.36
   4   4   7    3.11    0.31
  -5  -4  -7    9.92    0.71
   5   4   7    9.18    0.67
   5   4   7    9.75    0.72
  -6  -4  -7    0.15    0.19
   6   4   7    0.31    0.14
  -7  -4  -7   -0.02    0.20
   7   4   7    0.12    0.14
   6  -5  -7   -0.13    0.11
   5  -5  -7    0.70    0.17
  -5   5   7    0.55    0.25
   4  -5  -7    2.71    0.33
  -4   5   7    3.27    0.43
   3  -5  -7   22.81    1.54
   3  -5  -7   23.06    1.56
  -3   5   7   22.57    1.63
   2  -5  -7    8.97    0.61
   2  -5  -7    8.40    0.66
   2  -5  -7    7.50    0.65
  -2   5   7    9.05    0.64
  -2   5   7    8.63    0.57
  -2   5   7    8.77    0.56
   1  -5  -7    0.89    0.15
   1  -5  -7    1.05    0.20
  -1   5   7    0.87    0.14
  -1   5   7    0.81    0.14
   0  -5  -7   -0.05    0.11
   0  -5  -7   -0.10    0.09
   0  -5  -7   -0.07    0.10
   0   5   7    0.07    0.09
   0   5   7    0.00    0.10
  -1  -5  -7    0.22    0.09
  -1  -5  -7    0.38    0.10
  -1  -5  -7    0.36    0.13
   1   5   7    0.30    0.10
   1   5   7    0.63    0.15
   1   5   7    0.24    0.11
  -2  -5  -7    0.00    0.08
  -2  -5  -7    0.06    0.08
  -2  -5  -7    0.30    0.09
  -2  -5  -7    0.10    0.11
  -2  -5  -7    0.07    0.12
   2   5   7    0.10    0.09
   2   5   7    0.08    0.12
   2   5   7    0.15    0.11
  -3  -5  -7   15.57    1.04
  -3  -5  -7   14.58    0.95
  -3  -5  -7   15.33    0.94
  -3  -5  -7   15.76    0.96
  -3  -5  -7   14.32    1.03
   3   5   7   15.09    0.96
   3   5   7   13.44    1.04
   3   5   7   15.12    1.05
  -4  -5  -7   -0.07    0.12
  -4  -5  -7   -0.14    0.05
  -4  -5  -7   -0.13    0.06
   4   5   7   -0.06    0.11
   4   5   7   -0.18    0.09
  -5  -5  -7   -0.05    0.15
   5   5   7    0.09    0.13
   5   5   7    0.08    0.09
  -6  -5  -7    0.43    0.21
   6   5   7    0.43    0.16
   6   5   7    0.66    0.18
  -7  -5  -7    1.31    0.29
   7   5   7    0.92    0.22
   6  -6  -7    0.18    0.15
   5  -6  -7    1.73    0.27
   4  -6  -7    0.37    0.16
   3  -6  -7    2.38    0.31
   2  -6  -7    0.55    0.17
   2  -6  -7    0.48    0.17
  -2   6   7    0.66    0.11
  -2   6   7    1.10    0.20
  -2   6   7    0.93    0.13
   1  -6  -7   -0.06    0.12
   1  -6  -7    0.20    0.13
   1  -6  -7    0.50    0.15
  -1   6   7   -0.04    0.10
  -1   6   7   -0.06    0.06
  -1   6   7    0.06    0.08
   0  -6  -7   29.97    1.89
   0  -6  -7   26.57    1.75
   0   6   7   29.15    1.87
   0   6   7   26.76    1.73
   0   6   7   29.47    1.74
  -1  -6  -7    1.49    0.23
  -1  -6  -7    1.47    0.19
  -1  -6  -7    1.33    0.18
   1   6   7    1.93    0.22
   1   6   7    1.22    0.18
   1   6   7    1.40    0.22
  -2  -6  -7    5.10    0.39
  -2  -6  -7    5.33    0.44
   2   6   7    4.84    0.39
   2   6   7    4.53    0.43
   2   6   7    4.69    0.43
  -3  -6  -7   13.08    0.86
  -3  -6  -7   12.17    0.85
  -3  -6  -7   13.38    0.85
   3   6   7   13.77    0.95
   3   6   7   13.08    0.87
   3   6   7   13.36    0.95
  -4  -6  -7    0.36    0.17
  -4  -6  -7    0.09    0.09
  -4  -6  -7    0.12    0.09
   4   6   7   -0.07    0.13
   4   6   7    0.05    0.10
  -5  -6  -7    0.51    0.18
   5   6   7    0.80    0.15
   5   6   7    0.43    0.16
  -6  -6  -7    1.66    0.31
   6   6   7    1.73    0.24
  -7  -6  -7   -0.29    0.16
   5  -7  -7    1.96    0.29
   4  -7  -7    0.01    0.14
   3  -7  -7    0.03    0.14
   2  -7  -7    0.69    0.20
  -2   7   7    0.62    0.10
  -2   7   7    0.78    0.11
   1  -7  -7   18.36    1.20
   1  -7  -7   18.07    1.28
  -1   7   7   19.52    1.16
  -1   7   7   17.94    1.16
   0  -7  -7    1.27    0.20
   0  -7  -7    1.43    0.23
   0  -7  -7    1.16    0.23
   0   7   7    1.16    0.17
   0   7   7    0.94    0.19
   0   7   7    1.27    0.18
  -1  -7  -7    4.28    0.47
  -1  -7  -7    6.19    0.46
   1   7   7    6.18    0.49
   1   7   7    5.94    0.43
   1   7   7    5.72    0.44
  -2  -7  -7    0.46    0.16
  -2  -7  -7    0.47    0.15
  -2  -7  -7    0.55    0.13
   2   7   7    0.82    0.15
   2   7   7    0.83    0.20
  -3  -7  -7    5.18    0.41
  -3  -7  -7    4.67    0.39
  -3  -7  -7    5.17    0.40
  -3  -7  -7    4.62    0.45
   3   7   7    5.08    0.46
   3   7   7    5.18    0.41
  -4  -7  -7    2.25    0.31
  -4  -7  -7    2.20    0.23
  -4  -7  -7    1.96    0.24
   4   7   7    1.93    0.29
   4   7   7    2.41    0.27
  -5  -7  -7    0.36    0.18
  -5  -7  -7    0.34    0.10
  -5  -7  -7    0.30    0.09
   5   7   7    0.23    0.13
  -6  -7  -7    0.04    0.20
   6   7   7    0.15    0.13
  -7  -7  -7    1.84    0.33
   5  -8  -7    0.15    0.16
   4  -8  -7    0.46    0.19
   3  -8  -7    2.81    0.36
   2  -8  -7    2.08    0.31
  -2   8   7    2.42    0.18
  -2   8   7    2.69    0.19
   1  -8  -7   16.75    1.14
  -1   8   7   15.64    1.00
  -1   8   7   15.33    1.00
   0  -8  -7    0.76    0.20
   0  -8  -7    0.77    0.16
   0   8   7    1.06    0.16
   0   8   7    1.38    0.18
  -1  -8  -7    5.79    0.49
  -1  -8  -7    5.06    0.43
   1   8   7    5.67    0.43
   1   8   7    4.18    0.45
  -2  -8  -7    0.12    0.11
  -2  -8  -7    0.27    0.15
   2   8   7    0.24    0.12
   2   8   7    0.06    0.14
  -3  -8  -7    3.47    0.34
   3   8   7    3.69    0.40
   3   8   7    3.29    0.33
  -4  -8  -7    0.20    0.13
   4   8   7    0.42    0.14
   4   8   7    0.33    0.16
  -5  -8  -7   12.94    0.86
  -5  -8  -7   14.25    0.96
  -5  -8  -7   12.51    0.87
   5   8   7   13.82    0.95
  -6  -8  -7    0.11    0.17
   6   8   7    0.29    0.14
  -7  -8  -7    0.03    0.19
   7   8   7    0.02    0.16
   4  -9  -7    0.02    0.17
   3  -9  -7    2.00    0.30
   2  -9  -7    0.37    0.17
   1  -9  -7    2.53    0.35
  -1   9   7    2.62    0.25
  -1   9   7    2.55    0.24
   0  -9  -7    5.79    0.55
   0   9   7    5.68    0.45
  -1  -9  -7    5.75    0.48
  -1  -9  -7    5.82    0.54
   1   9   7    5.78    0.47
  -2  -9  -7    0.01    0.10
  -2  -9  -7    0.03    0.13
   2   9   7    0.00    0.10
   2   9   7    0.07    0.16
  -3  -9  -7    5.50    0.49
   3   9   7    5.61    0.48
   3   9   7    6.85    0.56
  -4  -9  -7    0.22    0.14
   4   9   7    0.22    0.16
   4   9   7    0.26    0.13
  -5  -9  -7    0.12    0.12
  -5  -9  -7    0.06    0.20
   5   9   7    0.07    0.14
  -6  -9  -7    0.05    0.17
  -6  -9  -7    0.20    0.10
   6   9   7    0.16    0.16
   3 -10  -7    0.16    0.18
   2 -10  -7   -0.25    0.15
   1 -10  -7    0.26    0.18
  -1  10   7    0.31    0.09
  -1  10   7    0.19    0.08
   0 -10  -7    0.69    0.22
   0  10   7    0.91    0.17
  -1 -10  -7    4.96    0.51
   1  10   7    4.35    0.41
  -2 -10  -7    0.35    0.15
   2  10   7    0.49    0.15
  -3 -10  -7    0.14    0.12
   3  10   7    0.16    0.13
  -4 -10  -7    2.58    0.33
   4  10   7    2.98    0.32
  -5 -10  -7    0.89    0.24
  -5 -10  -7    0.60    0.18
   5  10   7    1.01    0.23
  -6 -10  -7    0.33    0.22
  -6 -10  -7    0.09    0.11
   2 -11  -7   -0.02    0.18
   1 -11  -7    1.60    0.30
  -1  11   7    2.10    0.20
  -1  11   7    2.11    0.20
   0 -11  -7    1.34    0.28
   0  11   7    1.43    0.20
  -1 -11  -7    1.07    0.29
   1  11   7    1.05    0.20
   2  11   7    0.22    0.14
  -3 -11  -7   -0.07    0.12
   3  11   7    0.07    0.13
  -4 -11  -7    0.05    0.14
  -5 -11  -7    2.00    0.32
  -5 -11  -7    1.89    0.29
   1 -12  -7    0.04    0.18
   0 -12  -7    1.21    0.29
   0  12   7    1.09    0.18
   1  12   7   -0.03    0.12
   2  12   7    0.61    0.18
   3  12   7   -0.11    0.12
  -4 -12  -7   -0.19    0.13
   1  13   7    0.17    0.13
   2  13   7   -0.04    0.14
   3  13   7   -0.31    0.12
  -4  -7   8    0.22    0.16
   3   7  -8    0.20    0.16
   2   7  -8   -0.05    0.12
   2   7  -8   -0.16    0.12
  -2  -7   8    0.23    0.22
   1   7  -8   -0.14    0.11
  -1  -7   8   -0.04    0.17
   0   7  -8    0.30    0.12
   0  -7   8    0.26    0.20
   0  -7   8    0.35    0.23
   1  -7   8    0.59    0.26
  -5  -6   8    0.13    0.16
  -4  -6   8    1.04    0.22
   3   6  -8    0.73    0.19
   3   6  -8    0.81    0.20
  -3  -6   8    0.92    0.31
   2   6  -8    0.69    0.17
   2   6  -8    0.82    0.18
  -2  -6   8    0.80    0.26
   1   6  -8   -0.04    0.10
   1   6  -8    0.10    0.11
  -1  -6   8    0.12    0.18
  -1  -6   8    0.07    0.18
   0   6  -8    1.40    0.19
   0  -6   8    1.33    0.27
   0  -6   8    1.47    0.28
   1  -6   8    0.58    0.20
   2  -6   8    0.21    0.16
  -5  -5   8    1.57    0.25
  -4  -5   8    0.27    0.15
  -4  -5   8    0.26    0.23
   3   5  -8    3.57    0.36
   3   5  -8    3.14    0.36
  -3  -5   8    3.87    0.47
  -3  -5   8    3.03    0.36
   2   5  -8    1.25    0.21
   2   5  -8    1.71    0.23
  -2  -5   8    1.45    0.32
   1   5  -8    0.70    0.15
   1   5  -8    0.72    0.15
  -1  -5   8    0.76    0.23
  -1  -5   8    0.79    0.22
   0   5  -8   10.15    0.71
   0  -5   8   10.78    0.85
  -1   5  -8    1.63    0.14
  -1   5  -8    1.86    0.16
   1  -5   8    1.20    0.25
   1  -5   8    1.63    0.27
   2  -5   8    0.40    0.19
   3  -5   8    0.93    0.23
  -6  -4   8    0.04    0.10
  -5  -4   8    0.54    0.26
  -5  -4   8    0.79    0.18
  -4  -4   8    0.40    0.15
  -4  -4   8    0.53    0.24
   3   4  -8    0.95    0.21
  -3  -4   8    0.48    0.15
  -3  -4   8    0.52    0.24
   2   4  -8    6.81    0.54
  -2  -4   8    6.74    0.55
  -2  -4   8    7.25    0.66
   1   4  -8    2.11    0.26
   1   4  -8    2.31    0.28
  -1  -4   8    2.32    0.33
  -1  -4   8    2.89    0.37
   0   4  -8    6.84    0.51
   0   4  -8    5.46    0.47
   0   4  -8    6.67    0.46
   0  -4   8    6.11    0.58
   0  -4   8    7.04    0.58
  -1   4  -8    0.92    0.13
  -1   4  -8    0.91    0.12
   1  -4   8    0.90    0.23
   1  -4   8    1.36    0.23
   2  -4   8   -0.09    0.12
   3  -4   8    0.19    0.15
   4  -4   8    6.09    0.56
   6   3  -8    0.76    0.24
  -6  -3   8    0.44    0.11
  -6  -3   8    0.54    0.12
   5   3  -8    0.23    0.20
  -5  -3   8   -0.04    0.19
  -5  -3   8   -0.15    0.11
   4   3  -8    0.01    0.19
  -4  -3   8    0.12    0.19
  -4  -3   8    0.14    0.13
   3   3  -8    0.15    0.12
   3   3  -8    0.16    0.19
  -3  -3   8    0.03    0.22
  -3  -3   8    0.34    0.14
   2   3  -8   -0.05    0.12
  -2  -3   8   -0.07    0.12
  -2  -3   8    0.01    0.16
  -2  -3   8    0.05    0.18
   1   3  -8    1.05    0.20
  -1  -3   8    1.17    0.24
  -1  -3   8    1.04    0.23
  -1  -3   8    1.09    0.19
   0   3  -8   13.77    0.90
   0   3  -8   13.74    0.90
   0   3  -8   13.55    0.91
   0  -3   8   14.04    1.02
   0  -3   8   13.85    1.02
  -1   3  -8    8.13    0.52
  -1   3  -8    7.28    0.51
   1  -3   8    7.79    0.61
   1  -3   8    7.37    0.64
  -2   3  -8    1.87    0.21
   2  -3   8    1.65    0.27
  -3   3  -8    0.29    0.13
   3  -3   8    0.14    0.15
  -4   3  -8    0.95    0.21
   4  -3   8    0.70    0.19
  -5   3  -8    0.18    0.20
   5  -3   8    0.05    0.16
   6   2  -8   -0.11    0.18
   5   2  -8    1.17    0.25
  -5  -2   8    0.87    0.17
  -5  -2   8    0.93    0.27
   4   2  -8   -0.03    0.15
  -4  -2   8    0.23    0.21
  -4  -2   8    0.11    0.12
   3   2  -8   10.06    0.78
   3   2  -8    9.94    0.71
  -3  -2   8    9.47    0.69
  -3  -2   8   10.04    0.82
   2   2  -8    6.47    0.55
   2   2  -8    5.89    0.48
  -2  -2   8    6.27    0.54
  -2  -2   8    5.43    0.48
  -2  -2   8    7.07    0.58
   1   2  -8    7.17    0.64
   1   2  -8    8.89    0.50
  -1  -2   8    8.55    0.60
  -1  -2   8    7.72    0.65
  -1  -2   8    7.73    0.66
   0   2  -8    8.40    0.57
   0   2  -8    8.42    0.51
   0   2  -8    7.66    0.58
   0   2  -8    8.34    0.58
   0  -2   8    8.08    0.67
   0  -2   8    7.81    0.60
   0  -2   8    8.76    0.66
  -1   2  -8    1.66    0.20
  -1   2  -8    1.77    0.19
  -1   2  -8    1.96    0.15
  -1   2  -8    1.88    0.19
   1  -2   8    1.66    0.23
   1  -2   8    1.90    0.27
  -2   2  -8    1.99    0.22
   2  -2   8    2.24    0.24
   2  -2   8    2.10    0.29
  -3   2  -8    1.24    0.20
   3  -2   8    1.11    0.22
  -4   2  -8    0.75    0.19
   4  -2   8    0.60    0.17
  -5   2  -8    0.56    0.19
   5  -2   8    0.42    0.15
   6   1  -8    0.19    0.18
  -6  -1   8    0.03    0.22
   5   1  -8    0.05    0.15
  -5  -1   8   -0.03    0.17
  -5  -1   8    0.10    0.07
  -5  -1   8    0.02    0.09
   4   1  -8    0.34    0.17
  -4  -1   8    0.36    0.19
  -4  -1   8    0.38    0.13
  -4  -1   8    0.39    0.13
   3   1  -8    0.91    0.21
  -3  -1   8    1.14    0.26
  -3  -1   8    1.08    0.18
   2   1  -8    6.72    0.57
  -2  -1   8    7.54    0.62
  -2  -1   8    7.32    0.57
  -2  -1   8    6.20    0.51
   1   1  -8    3.21    0.35
   1   1  -8    3.33    0.31
   1   1  -8    3.25    0.30
  -1  -1   8    3.10    0.36
  -1  -1   8    3.82    0.37
  -1  -1   8    3.45    0.32
   0   1  -8   14.12    0.93
   0   1  -8   14.62    0.87
   0   1  -8   14.43    0.93
   0  -1   8   14.20    1.03
   0  -1   8   15.13    1.03
   0  -1   8   13.28    0.94
   0  -1   8   15.61    1.05
  -1   1  -8   15.98    1.01
  -1   1  -8   14.32    0.92
  -1   1  -8   15.65    0.93
  -1   1  -8   14.49    0.92
  -1   1  -8   13.79    0.89
  -1   1  -8   14.38    0.92
   1  -1   8   13.79    0.95
   1  -1   8   14.83    1.02
   1  -1   8   13.63    1.02
   1  -1   8   14.15    1.03
  -2   1  -8    9.31    0.54
  -2   1  -8    8.73    0.58
  -2   1  -8    7.67    0.53
   2  -1   8    8.89    0.68
   2  -1   8    8.54    0.62
  -3   1  -8   13.45    0.88
   3  -1   8   13.80    0.98
  -4   1  -8    0.04    0.14
   4  -1   8    0.09    0.13
  -5   1  -8    0.59    0.20
   5  -1   8    0.51    0.16
  -6   1  -8    1.39    0.28
   6  -1   8    1.33    0.23
   6   0  -8    0.00    0.15
  -6   0   8   -0.12    0.22
   5   0  -8    0.47    0.18
  -5   0   8    0.50    0.09
  -5   0   8    0.60    0.09
  -5   0   8    0.76    0.25
   4   0  -8    5.62    0.50
  -4   0   8    5.38    0.41
  -4   0   8    5.02    0.54
  -4   0   8    5.43    0.41
   3   0  -8    0.02    0.12
   3   0  -8    0.14    0.14
  -3   0   8   -0.02    0.10
  -3   0   8    0.14    0.11
  -3   0   8   -0.08    0.16
   2   0  -8    3.10    0.34
   2   0  -8    2.48    0.28
  -2   0   8    3.22    0.35
  -2   0   8    2.85    0.32
  -2   0   8    2.94    0.28
   1   0  -8    1.47    0.23
   1   0  -8    1.13    0.17
   1   0  -8    1.81    0.20
  -1   0   8    1.27    0.21
  -1   0   8    1.28    0.18
  -1   0   8    1.31    0.22
  -1   0   8    1.44    0.19
   0   0  -8   19.67    1.16
   0   0  -8   19.56    1.25
   0   0   8   16.48    1.27
   0   0   8   18.67    1.26
   0   0   8   18.02    1.17
   0   0   8   17.83    1.26
  -1   0  -8   10.87    0.71
  -1   0  -8   11.15    0.71
  -1   0  -8   11.75    0.79
  -1   0  -8   10.96    0.69
  -1   0  -8   10.49    0.77
  -1   0  -8   10.80    0.71
   1   0   8    9.55    0.79
   1   0   8   11.15    0.74
   1   0   8   11.21    0.79
   1   0   8   10.77    0.80
  -2   0  -8    0.49    0.14
  -2   0  -8    0.63    0.16
  -2   0  -8    0.42    0.08
  -2   0  -8    0.48    0.09
   2   0   8    0.44    0.15
   2   0   8    0.63    0.17
   2   0   8    0.39    0.12
  -3   0  -8    8.09    0.60
   3   0   8    8.30    0.65
  -4   0  -8    0.73    0.20
   4   0   8    0.39    0.14
  -5   0  -8    4.09    0.41
   5   0   8    3.89    0.39
  -6   0  -8    0.19    0.20
   6   0   8   -0.08    0.12
   6  -1  -8    0.26    0.17
  -6   1   8   -0.22    0.21
   5  -1  -8    0.22    0.15
  -5   1   8   -0.11    0.18
   4  -1  -8    2.02    0.29
  -4   1   8    2.21    0.21
  -4   1   8    2.11    0.36
  -4   1   8    1.95    0.20
   3  -1  -8   32.54    2.00
   3  -1  -8   32.07    2.15
  -3   1   8   34.92    1.98
  -3   1   8   33.35    2.24
  -3   1   8   29.49    1.97
   2  -1  -8    0.13    0.09
   2  -1  -8    0.03    0.11
   2  -1  -8    0.00    0.10
  -2   1   8    0.12    0.15
  -2   1   8    0.06    0.12
  -2   1   8    0.07    0.08
  -2   1   8    0.06    0.08
   1  -1  -8    3.43    0.35
   1  -1  -8    3.82    0.31
   1  -1  -8    4.05    0.32
  -1   1   8    3.55    0.31
  -1   1   8    4.10    0.32
  -1   1   8    3.55    0.35
  -1   1   8    3.54    0.37
   0  -1  -8    0.36    0.14
   0  -1  -8    0.22    0.09
   0  -1  -8    0.17    0.11
   0   1   8    0.29    0.13
   0   1   8    0.37    0.13
   0   1   8    0.23    0.10
   0   1   8    0.12    0.12
  -1  -1  -8    4.05    0.29
  -1  -1  -8    2.82    0.28
  -1  -1  -8    3.77    0.32
  -1  -1  -8    3.14    0.28
   1   1   8    3.74    0.36
   1   1   8    3.57    0.31
   1   1   8    3.50    0.33
   1   1   8    3.43    0.36
  -2  -1  -8   26.57    1.66
  -2  -1  -8   25.16    1.52
  -2  -1  -8   25.75    1.65
  -2  -1  -8   25.12    1.53
  -2  -1  -8   25.45    1.52
   2   1   8   26.07    1.56
   2   1   8   22.92    1.68
   2   1   8   24.55    1.68
  -3  -1  -8   38.59    2.32
   3   1   8   39.32    2.54
   3   1   8   38.90    2.54
  -4  -1  -8    1.71    0.26
   4   1   8    1.68    0.24
  -5  -1  -8    2.06    0.32
   5   1   8    2.22    0.29
  -6  -1  -8    0.99    0.26
   6   1   8    0.80    0.18
   6  -2  -8    3.70    0.43
  -6   2   8    2.26    0.42
   5  -2  -8    7.39    0.63
  -5   2   8    6.66    0.68
   4  -2  -8    2.77    0.33
  -4   2   8    2.60    0.21
  -4   2   8    2.69    0.22
  -4   2   8    2.89    0.38
   3  -2  -8   12.20    0.90
  -3   2   8   11.94    0.79
  -3   2   8   12.36    0.79
  -3   2   8   11.65    0.94
   2  -2  -8    0.17    0.09
   2  -2  -8    0.37    0.14
   2  -2  -8    0.09    0.11
  -2   2   8   -0.01    0.09
  -2   2   8    0.03    0.07
  -2   2   8    0.15    0.09
  -2   2   8    0.10    0.14
   1  -2  -8    1.26    0.18
   1  -2  -8    1.45    0.22
   1  -2  -8    1.20    0.19
  -1   2   8    1.06    0.16
  -1   2   8    1.05    0.18
  -1   2   8    0.85    0.21
  -1   2   8    1.38    0.18
   0  -2  -8    3.99    0.32
   0  -2  -8    4.13    0.33
   0  -2  -8    3.85    0.37
   0   2   8    4.05    0.38
   0   2   8    3.66    0.37
   0   2   8    4.27    0.34
   0   2   8    4.34    0.38
  -1  -2  -8   46.49    2.79
  -1  -2  -8   48.07    2.87
  -1  -2  -8   48.28    2.79
  -1  -2  -8   45.68    3.04
   1   2   8   50.29    3.01
   1   2   8   48.07    3.05
   1   2   8   45.27    2.79
   1   2   8   40.26    2.99
  -2  -2  -8   19.32    1.22
  -2  -2  -8   17.41    1.21
  -2  -2  -8   18.80    1.13
  -2  -2  -8   17.39    1.11
  -2  -2  -8   17.34    1.12
   2   2   8   17.78    1.24
   2   2   8   17.64    1.14
   2   2   8   18.75    1.24
  -3  -2  -8    0.67    0.08
  -3  -2  -8    0.64    0.08
  -3  -2  -8    0.49    0.15
   3   2   8    0.44    0.15
   3   2   8    0.25    0.15
  -4  -2  -8    0.66    0.20
   4   2   8    0.41    0.15
  -5  -2  -8    0.70    0.20
   5   2   8    0.71    0.17
  -6  -2  -8    3.14    0.42
   6   2   8    2.75    0.33
  -7  -2  -8    0.94    0.27
   7   2   8    0.97    0.21
   6  -3  -8    1.77    0.31
  -6   3   8    1.70    0.39
   5  -3  -8   -0.12    0.14
  -5   3   8   -0.07    0.20
   4  -3  -8    0.03    0.11
  -4   3   8   -0.10    0.14
   3  -3  -8   -0.06    0.11
  -3   3   8   -0.12    0.07
  -3   3   8   -0.09    0.07
  -3   3   8   -0.38    0.16
   2  -3  -8    0.13    0.11
   2  -3  -8    0.21    0.11
   2  -3  -8    0.15    0.11
  -2   3   8    0.31    0.10
  -2   3   8    0.11    0.15
  -2   3   8    0.11    0.09
   1  -3  -8   33.25    2.11
   1  -3  -8   32.26    2.10
   1  -3  -8   33.23    1.96
  -1   3   8   30.59    1.95
  -1   3   8   29.90    2.17
  -1   3   8   33.21    2.10
   0  -3  -8    2.20    0.22
   0  -3  -8    2.32    0.26
   0  -3  -8    2.21    0.23
   0   3   8    2.16    0.28
   0   3   8    2.21    0.27
   0   3   8    2.11    0.24
   0   3   8    2.36    0.23
  -1  -3  -8    0.95    0.15
  -1  -3  -8    1.06    0.15
  -1  -3  -8    0.98    0.18
  -1  -3  -8    1.07    0.15
  -1  -3  -8    1.39    0.19
   1   3   8    0.71    0.14
   1   3   8    0.83    0.19
   1   3   8    0.79    0.19
  -2  -3  -8   10.45    0.71
  -2  -3  -8   10.14    0.70
  -2  -3  -8   10.38    0.64
  -2  -3  -8    9.48    0.63
   2   3   8    8.83    0.71
   2   3   8    8.66    0.72
   2   3   8    9.08    0.65
  -3  -3  -8    3.71    0.29
  -3  -3  -8    4.29    0.38
  -3  -3  -8    4.51    0.32
  -3  -3  -8    3.66    0.35
   3   3   8    3.81    0.40
   3   3   8    4.34    0.40
  -4  -3  -8    8.20    0.63
   4   3   8    9.05    0.68
  -5  -3  -8    5.91    0.52
   5   3   8    6.55    0.54
   5   3   8    6.26    0.48
  -6  -3  -8    0.73    0.23
   6   3   8    0.71    0.19
  -7  -3  -8   -0.02    0.22
   7   3   8    0.11    0.14
   6  -4  -8   -0.03    0.16
   5  -4  -8    0.40    0.17
  -5   4   8    0.71    0.28
   4  -4  -8    0.21    0.14
  -4   4   8    0.29    0.21
   3  -4  -8    8.75    0.71
  -3   4   8    9.21    0.59
  -3   4   8    9.61    0.80
  -3   4   8    8.91    0.59
   2  -4  -8    0.49    0.17
   2  -4  -8    0.62    0.15
   2  -4  -8    0.80    0.19
  -2   4   8    0.49    0.23
  -2   4   8    0.71    0.13
  -2   4   8    0.74    0.14
  -2   4   8    0.64    0.16
   1  -4  -8   19.92    1.36
   1  -4  -8   19.70    1.36
   1  -4  -8   19.80    1.26
  -1   4   8   19.97    1.25
  -1   4   8   20.89    1.43
  -1   4   8   19.61    1.35
   0  -4  -8    1.77    0.23
   0  -4  -8    1.58    0.19
   0  -4  -8    1.53    0.19
   0   4   8    1.66    0.20
   0   4   8    1.10    0.19
   0   4   8    1.40    0.19
  -1  -4  -8    5.05    0.37
  -1  -4  -8    4.49    0.40
  -1  -4  -8    4.09    0.35
  -1  -4  -8    3.99    0.39
   1   4   8    4.37    0.40
   1   4   8    4.28    0.35
   1   4   8    4.72    0.41
  -2  -4  -8    6.66    0.45
  -2  -4  -8    5.91    0.45
  -2  -4  -8    6.68    0.51
  -2  -4  -8    5.98    0.45
   2   4   8    5.87    0.47
   2   4   8    6.83    0.54
   2   4   8    6.67    0.53
  -3  -4  -8   22.80    1.47
  -3  -4  -8   25.94    1.60
  -3  -4  -8   24.47    1.46
  -3  -4  -8   24.40    1.59
  -3  -4  -8   23.96    1.48
   3   4   8   23.81    1.61
   3   4   8   22.34    1.61
  -4  -4  -8    0.84    0.20
   4   4   8    0.47    0.16
  -5  -4  -8   -0.16    0.15
   5   4   8    0.02    0.13
   5   4   8    0.05    0.09
  -6  -4  -8    1.37    0.28
   6   4   8    1.28    0.24
  -7  -4  -8    0.92    0.27
   7   4   8    0.73    0.21
   6  -5  -8    0.08    0.14
   5  -5  -8    1.22    0.25
  -5   5   8    1.13    0.32
   4  -5  -8    0.92    0.20
  -4   5   8    0.93    0.26
   3  -5  -8    7.87    0.67
  -3   5   8    8.64    0.53
  -3   5   8    9.43    0.75
  -3   5   8    8.01    0.53
   2  -5  -8   20.27    1.38
   2  -5  -8   18.02    1.36
  -2   5   8   20.67    1.23
  -2   5   8   19.88    1.23
  -2   5   8   20.50    1.45
   1  -5  -8    0.91    0.19
   1  -5  -8    1.05    0.20
   1  -5  -8    0.72    0.14
  -1   5   8    0.61    0.13
  -1   5   8    1.17    0.16
   0  -5  -8    7.08    0.51
   0  -5  -8    6.62    0.57
   0  -5  -8    6.65    0.56
   0   5   8    6.97    0.56
   0   5   8    7.40    0.51
   0   5   8    6.80    0.50
  -1  -5  -8    3.56    0.31
  -1  -5  -8    3.99    0.34
  -1  -5  -8    3.36    0.37
   1   5   8    4.09    0.38
   1   5   8    5.05    0.35
  -2  -5  -8    1.98    0.26
  -2  -5  -8    2.30    0.23
  -2  -5  -8    2.18    0.28
  -2  -5  -8    2.09    0.24
  -2  -5  -8    2.14    0.23
   2   5   8    2.46    0.25
   2   5   8    2.63    0.30
   2   5   8    2.19    0.29
  -3  -5  -8   28.52    1.88
  -3  -5  -8   34.25    1.89
  -3  -5  -8   33.07    1.93
  -3  -5  -8   31.04    2.07
   3   5   8   30.22    2.07
   3   5   8   26.27    2.03
   3   5   8   33.24    1.92
  -4  -5  -8   -0.01    0.16
  -4  -5  -8   -0.02    0.06
  -4  -5  -8    0.22    0.08
   4   5   8    0.14    0.15
  -5  -5  -8    0.36    0.20
   5   5   8    0.60    0.19
   5   5   8    0.63    0.14
  -6  -5  -8    0.03    0.16
   6   5   8    0.23    0.16
  -7  -5  -8    0.42    0.26
   7   5   8    0.21    0.17
   5  -6  -8    2.20    0.32
   4  -6  -8    0.89    0.21
   3  -6  -8    0.19    0.14
   2  -6  -8    6.02    0.53
  -2   6   8    5.58    0.41
  -2   6   8    5.82    0.42
   1  -6  -8    1.95    0.29
   1  -6  -8    2.23    0.30
   1  -6  -8    2.47    0.28
  -1   6   8    2.17    0.24
  -1   6   8    2.19    0.24
   0  -6  -8    2.72    0.31
   0  -6  -8    2.99    0.35
   0   6   8    3.21    0.30
   0   6   8    3.57    0.35
  -1  -6  -8   10.36    0.71
  -1  -6  -8   10.13    0.77
  -1  -6  -8    9.82    0.69
   1   6   8    9.86    0.76
   1   6   8   11.23    0.71
   1   6   8   10.12    0.70
  -2  -6  -8    5.90    0.49
  -2  -6  -8    4.80    0.42
  -2  -6  -8    5.35    0.42
   2   6   8    5.21    0.48
   2   6   8    5.50    0.49
   2   6   8    5.60    0.43
  -3  -6  -8    1.26    0.16
  -3  -6  -8    1.23    0.17
  -3  -6  -8    1.14    0.18
   3   6   8    1.06    0.23
   3   6   8    1.07    0.19
  -4  -6  -8    3.11    0.28
  -4  -6  -8    3.87    0.38
  -4  -6  -8    3.37    0.28
   4   6   8    3.38    0.38
   4   6   8    3.07    0.31
  -5  -6  -8    1.44    0.27
   5   6   8    1.73    0.23
   5   6   8    1.76    0.28
  -6  -6  -8   -0.10    0.16
   6   6   8   -0.04    0.13
   6   6   8    0.04    0.12
  -7  -6  -8    2.18    0.38
   7   6   8    1.90    0.31
   5  -7  -8   -0.11    0.15
   4  -7  -8    0.02    0.15
   3  -7  -8    2.28    0.31
   2  -7  -8    0.17    0.16
  -2   7   8    0.44    0.10
  -2   7   8    0.32    0.11
   1  -7  -8   15.88    1.20
  -1   7   8   19.14    1.09
  -1   7   8   15.84    1.08
   0  -7  -8    3.75    0.37
   0  -7  -8    3.63    0.41
   0  -7  -8    4.22    0.41
   0   7   8    3.83    0.35
   0   7   8    4.60    0.37
   0   7   8    4.06    0.39
  -1  -7  -8   -0.13    0.11
  -1  -7  -8   -0.23    0.09
   1   7   8   -0.13    0.13
   1   7   8   -0.04    0.10
  -2  -7  -8    3.22    0.32
  -2  -7  -8    3.45    0.37
   2   7   8    3.15    0.35
   2   7   8    3.40    0.32
  -3  -7  -8    1.22    0.19
  -3  -7  -8    1.52    0.19
   3   7   8    1.25    0.20
   3   7   8    1.21    0.23
  -4  -7  -8    0.46    0.12
  -4  -7  -8    0.40    0.19
  -4  -7  -8    0.40    0.10
   4   7   8    0.14    0.14
   4   7   8    0.37    0.13
  -5  -7  -8    7.45    0.51
  -5  -7  -8    7.70    0.64
  -5  -7  -8    8.03    0.52
   5   7   8    8.53    0.67
   5   7   8    7.16    0.59
  -6  -7  -8    0.73    0.23
   6   7   8    0.62    0.19
   6   7   8    0.99    0.24
  -7  -7  -8    0.10    0.22
   7   7   8    0.34    0.20
   4  -8  -8   -0.08    0.16
   3  -8  -8    5.16    0.50
   2  -8  -8    0.51    0.19
  -2   8   8    0.48    0.09
  -2   8   8    0.45    0.09
   1  -8  -8    4.59    0.46
  -1   8   8    3.68    0.34
  -1   8   8    4.44    0.36
   0  -8  -8    0.01    0.11
   0  -8  -8   -0.06    0.15
   0   8   8    0.16    0.11
  -1  -8  -8    5.85    0.54
  -1  -8  -8    5.33    0.48
   1   8   8    5.98    0.47
   1   8   8    5.93    0.53
  -2  -8  -8   -0.24    0.12
  -2  -8  -8   -0.11    0.10
   2   8   8   -0.05    0.09
   2   8   8   -0.03    0.13
  -3  -8  -8   11.14    0.78
   3   8   8   11.21    0.80
   3   8   8   11.59    0.87
  -4  -8  -8    0.79    0.17
   4   8   8    1.30    0.25
  -5  -8  -8    0.96    0.26
  -5  -8  -8    1.18    0.17
  -5  -8  -8    0.97    0.16
   5   8   8    1.23    0.27
   5   8   8    1.19    0.21
  -6  -8  -8    0.06    0.20
   6   8   8    0.11    0.17
   6   8   8   -0.23    0.13
   4  -9  -8    1.04    0.23
   3  -9  -8   -0.15    0.16
   2  -9  -8   -0.01    0.14
   1  -9  -8    0.15    0.16
  -1   9   8    0.20    0.11
  -1   9   8    0.13    0.09
   0  -9  -8    1.26    0.27
   0   9   8    1.20    0.19
  -1  -9  -8    0.78    0.18
  -1  -9  -8    1.07    0.25
   1   9   8    1.04    0.20
  -2  -9  -8    0.01    0.13
   2   9   8   -0.03    0.10
  -3  -9  -8    2.56    0.30
   3   9   8    2.03    0.32
  -4  -9  -8    4.46    0.43
   4   9   8    5.64    0.53
  -5  -9  -8    1.19    0.20
  -5  -9  -8    1.67    0.30
   5   9   8    1.33    0.23
   5   9   8    1.58    0.29
  -6  -9  -8    1.46    0.17
  -6  -9  -8    1.49    0.32
   6   9   8    1.62    0.32
   3 -10  -8    0.21    0.20
   2 -10  -8    0.05    0.17
   1 -10  -8    0.08    0.17
  -1  10   8    0.09    0.09
  -1  10   8    0.03    0.08
   0 -10  -8    1.14    0.26
   0  10   8    1.12    0.19
  -1 -10  -8    0.27    0.21
   1  10   8    0.35    0.14
  -2 -10  -8    0.09    0.13
   2  10   8    0.12    0.12
  -3 -10  -8    0.43    0.17
  -4 -10  -8    0.64    0.19
  -5 -10  -8    0.62    0.26
  -5 -10  -8    0.76    0.18
  -6 -10  -8    0.20    0.20
  -6 -10  -8    0.05    0.10
   2 -11  -8    0.12    0.19
   1 -11  -8   -0.04    0.15
  -1  11   8    0.09    0.08
  -1  11   8    0.12    0.09
   0 -11  -8    0.29    0.18
   0  11   8    0.21    0.12
   1  11   8   -0.03    0.11
   2  11   8    0.24    0.14
  -3 -11  -8    0.02    0.15
  -4 -11  -8    0.10    0.15
  -5 -11  -8    3.15    0.42
  -5 -11  -8    2.50    0.33
   1 -12  -8    0.26    0.20
  -1  12   8   -0.05    0.07
  -1  12   8    0.00    0.06
   0  12   8    0.31    0.12
   1  12   8    0.23    0.13
   2  12   8   -0.16    0.13
   3  12   8    0.98    0.24
  -4 -12  -8    0.24    0.18
   1  13   8    0.05    0.13
   2  13   8    0.36    0.18
  -4  -6   9    0.86    0.23
   3   6  -9    0.63    0.19
   2   6  -9    0.06    0.11
   2   6  -9   -0.10    0.12
  -2  -6   9   -0.21    0.20
   1   6  -9    0.33    0.14
  -1  -6   9    0.02    0.21
   0   6  -9    0.68    0.15
   0  -6   9    0.51    0.22
   1  -6   9    1.09    0.26
  -4  -5   9    0.40    0.18
   3   5  -9    0.87    0.22
  -3  -5   9    0.90    0.30
  -3  -5   9    0.86    0.20
   2   5  -9    0.04    0.11
   2   5  -9    0.02    0.12
  -2  -5   9    0.19    0.19
   1   5  -9    0.30    0.13
   1   5  -9    0.21    0.12
  -1  -5   9    0.02    0.17
   0   5  -9    0.23    0.12
   0  -5   9    0.31    0.19
   0  -5   9    0.51    0.20
  -1   5  -9   -0.06    0.04
  -1   5  -9   -0.09    0.06
   1  -5   9   -0.16    0.15
   2  -5   9    0.30    0.20
  -5  -4   9    0.54    0.18
  -4  -4   9    1.85    0.36
  -4  -4   9    1.58    0.25
   3   4  -9    2.74    0.34
  -3  -4   9    2.36    0.41
  -3  -4   9    2.85    0.34
   2   4  -9   -0.01    0.11
   2   4  -9   -0.03    0.13
  -2  -4   9   -0.06    0.19
   1   4  -9    0.32    0.13
   1   4  -9    0.16    0.13
  -1  -4   9    0.11    0.19
  -1  -4   9    0.23    0.19
   0   4  -9    7.18    0.57
   0  -4   9    8.75    0.71
   0  -4   9    8.44    0.70
  -1   4  -9    5.31    0.37
  -1   4  -9    4.75    0.35
   1  -4   9    4.79    0.52
   2  -4   9    0.09    0.16
   3  -4   9    0.07    0.16
  -6  -3   9   -0.02    0.09
  -5  -3   9    0.61    0.17
  -4  -3   9    1.76    0.35
  -4  -3   9    1.94    0.26
   3   3  -9   12.78    0.89
  -3  -3   9   12.67    1.02
  -3  -3   9   12.41    0.88
   2   3  -9   11.65    0.81
  -2  -3   9   11.10    0.82
  -2  -3   9   11.81    0.93
   1   3  -9    3.80    0.35
   1   3  -9    3.40    0.35
  -1  -3   9    3.56    0.42
   0   3  -9    0.24    0.11
   0   3  -9    0.38    0.13
   0  -3   9    0.18    0.17
   0  -3   9   -0.03    0.15
  -1   3  -9    1.83    0.20
  -1   3  -9    2.04    0.21
   1  -3   9    1.97    0.31
   1  -3   9    1.70    0.26
   2  -3   9    0.05    0.16
   3  -3   9    1.77    0.29
   4  -3   9    2.35    0.33
   6   2  -9    0.17    0.21
  -6  -2   9    0.13    0.08
  -6  -2   9    0.13    0.07
   5   2  -9    1.15    0.28
  -5  -2   9    1.09    0.19
  -5  -2   9    1.31    0.33
   4   2  -9    0.35    0.19
  -4  -2   9    0.27    0.21
  -4  -2   9    0.35    0.15
   3   2  -9    4.61    0.49
   3   2  -9    4.68    0.44
  -3  -2   9    4.72    0.52
  -3  -2   9    4.61    0.42
   2   2  -9   17.34    1.12
  -2  -2   9   17.06    1.12
  -2  -2   9   16.38    1.27
   1   2  -9    0.08    0.12
  -1  -2   9    0.13    0.14
  -1  -2   9    0.12    0.12
  -1  -2   9    0.12    0.15
   0   2  -9    0.91    0.17
   0   2  -9    0.86    0.16
   0  -2   9    0.85    0.21
   0  -2   9    0.72    0.21
  -1   2  -9   18.04    1.11
  -1   2  -9   17.57    1.15
  -1   2  -9   18.59    1.15
   1  -2   9   19.11    1.29
   1  -2   9   19.11    1.31
  -2   2  -9    0.29    0.12
   2  -2   9    0.45    0.17
  -3   2  -9    0.16    0.14
   3  -2   9    0.18    0.14
  -4   2  -9    0.02    0.14
   4  -2   9    0.11    0.15
  -5   2  -9    0.39    0.19
   5  -2   9    0.17    0.16
   6   1  -9   -0.05    0.19
   5   1  -9    0.27    0.18
  -5  -1   9    0.00    0.20
  -5  -1   9    0.14    0.12
   4   1  -9    0.23    0.17
  -4  -1   9    0.08    0.19
  -4  -1   9    0.05    0.10
   3   1  -9    0.09    0.18
  -3  -1   9    0.09    0.21
  -3  -1   9    0.15    0.13
   2   1  -9    6.70    0.51
   2   1  -9    6.87    0.58
  -2  -1   9    6.17    0.50
  -2  -1   9    4.87    0.57
  -2  -1   9    7.48    0.59
   1   1  -9   11.61    0.75
   1   1  -9   12.58    0.83
  -1  -1   9    8.45    0.82
  -1  -1   9   10.30    0.82
  -1  -1   9   10.77    0.75
   0   1  -9    5.11    0.43
   0   1  -9    5.62    0.37
   0  -1   9    5.13    0.45
   0  -1   9    5.44    0.51
   0  -1   9    6.03    0.51
  -1   1  -9    0.64    0.11
  -1   1  -9    0.94    0.14
  -1   1  -9    0.68    0.14
  -1   1  -9    0.42    0.13
   1  -1   9    0.49    0.16
   1  -1   9    0.24    0.16
  -2   1  -9    1.40    0.20
  -2   1  -9    0.96    0.11
  -2   1  -9    1.00    0.12
   2  -1   9    0.80    0.21
  -3   1  -9    0.09    0.13
   3  -1   9    0.16    0.14
  -4   1  -9    0.50    0.18
   4  -1   9    0.43    0.16
  -5   1  -9    2.17    0.32
   5  -1   9    2.23    0.31
   6   0  -9   -0.21    0.16
   5   0  -9   -0.02    0.16
  -5   0   9   -0.19    0.20
  -5   0   9   -0.04    0.07
  -5   0   9   -0.01    0.09
   4   0  -9    0.35    0.16
  -4   0   9    0.04    0.17
  -4   0   9    0.18    0.11
   3   0  -9   23.45    1.60
  -3   0   9   23.51    1.46
  -3   0   9   22.22    1.67
   2   0  -9   12.26    0.86
   2   0  -9   10.58    0.77
  -2   0   9   10.35    0.87
  -2   0   9   10.79    0.83
  -2   0   9   11.64    0.77
   1   0  -9    0.06    0.13
  -1   0   9   -0.12    0.14
  -1   0   9   -0.05    0.14
  -1   0   9   -0.09    0.09
   0   0  -9    4.80    0.38
   0   0  -9    4.70    0.43
   0   0  -9    4.25    0.37
   0   0   9    3.90    0.43
   0   0   9    4.87    0.40
   0   0   9    4.65    0.43
   0   0   9    4.69    0.45
  -1   0  -9    1.31    0.18
  -1   0  -9    1.50    0.20
  -1   0  -9    1.57    0.21
  -1   0  -9    1.20    0.18
  -1   0  -9    1.43    0.16
   1   0   9    1.10    0.24
   1   0   9    1.19    0.21
  -2   0  -9   14.24    0.89
  -2   0  -9   13.78    0.86
  -2   0  -9   13.04    0.86
   2   0   9   13.76    0.96
   2   0   9   14.79    1.02
  -3   0  -9   11.70    0.80
   3   0   9   12.22    0.89
  -4   0  -9   -0.08    0.15
   4   0   9    0.26    0.14
  -5   0  -9    0.20    0.18
   5   0   9   -0.02    0.13
   6   0   9    0.66    0.19
   6  -1  -9    1.31    0.27
   5  -1  -9    2.98    0.41
  -5   1   9    3.93    0.49
   4  -1  -9    1.09    0.24
  -4   1   9    0.96    0.27
  -4   1   9    0.95    0.15
  -4   1   9    1.16    0.16
   3  -1  -9    7.95    0.67
  -3   1   9    7.38    0.69
  -3   1   9    7.92    0.57
   2  -1  -9    0.04    0.15
   2  -1  -9    0.41    0.14
  -2   1   9    0.18    0.10
  -2   1   9    0.17    0.16
  -2   1   9    0.14    0.14
   1  -1  -9    2.78    0.29
   1  -1  -9    3.29    0.35
  -1   1   9    2.85    0.33
  -1   1   9    2.96    0.29
  -1   1   9    2.53    0.35
   0  -1  -9    4.42    0.35
   0  -1  -9    4.23    0.39
   0   1   9    3.60    0.39
   0   1   9    2.80    0.37
   0   1   9    4.10    0.35
   0   1   9    4.08    0.43
  -1  -1  -9   42.00    2.40
  -1  -1  -9   41.34    2.35
  -1  -1  -9   37.29    2.62
  -1  -1  -9   40.08    2.47
   1   1   9   40.15    2.61
   1   1   9   40.86    2.43
   1   1   9   40.24    2.64
   1   1   9   36.66    2.60
  -2  -1  -9   31.17    1.77
  -2  -1  -9   31.48    1.77
  -2  -1  -9   27.37    1.77
   2   1   9   29.62    1.96
   2   1   9   27.40    1.94
  -3  -1  -9    1.80    0.24
   3   1   9    1.04    0.21
  -4  -1  -9    1.98    0.29
   4   1   9    1.36    0.23
  -5  -1  -9   -0.06    0.17
   5   1   9   -0.03    0.12
  -6  -1  -9    0.42    0.21
   6   1   9   -0.04    0.14
   6  -2  -9    1.48    0.29
   5  -2  -9    1.79    0.30
  -5   2   9    1.12    0.30
   4  -2  -9    0.29    0.16
  -4   2   9    0.29    0.09
  -4   2   9    0.16    0.18
  -4   2   9    0.25    0.09
   3  -2  -9    0.20    0.17
  -3   2   9   -0.10    0.17
  -3   2   9    0.18    0.11
  -3   2   9    0.00    0.10
   2  -2  -9    4.72    0.39
   2  -2  -9    4.57    0.45
   2  -2  -9    4.32    0.44
  -2   2   9    4.37    0.42
  -2   2   9    4.30    0.37
  -2   2   9    4.70    0.48
  -2   2   9    4.33    0.39
   1  -2  -9   20.99    1.39
   1  -2  -9   21.47    1.51
  -1   2   9   21.00    1.39
  -1   2   9   21.52    1.56
  -1   2   9   26.05    1.52
   0  -2  -9   24.68    1.65
   0  -2  -9   24.77    1.52
   0   2   9   24.78    1.53
   0   2   9   23.60    1.68
   0   2   9   24.45    1.65
  -1  -2  -9    1.06    0.20
  -1  -2  -9    1.27    0.19
  -1  -2  -9    1.59    0.18
  -1  -2  -9    1.34    0.17
   1   2   9    1.20    0.18
   1   2   9    1.63    0.26
   1   2   9    1.17    0.22
   1   2   9    1.55    0.23
  -2  -2  -9    4.80    0.34
  -2  -2  -9    4.72    0.36
  -2  -2  -9    4.19    0.39
   2   2   9    5.02    0.46
  -3  -2  -9    1.58    0.24
  -3  -2  -9    1.43    0.14
  -3  -2  -9    1.37    0.13
   3   2   9    1.22    0.23
  -4  -2  -9    4.56    0.43
   4   2   9    4.90    0.45
  -5  -2  -9   -0.21    0.16
   5   2   9    0.13    0.14
  -6  -2  -9    0.35    0.24
   6   2   9    0.68    0.19
   6  -3  -9    1.42    0.30
   5  -3  -9    0.24    0.19
  -5   3   9    0.39    0.23
   4  -3  -9    0.05    0.14
  -4   3   9    0.03    0.06
  -4   3   9    0.15    0.07
  -4   3   9    0.13    0.18
   3  -3  -9    0.01    0.14
  -3   3   9   -0.23    0.19
  -3   3   9    0.07    0.08
  -3   3   9    0.00    0.08
   2  -3  -9    0.79    0.17
   2  -3  -9    0.31    0.16
  -2   3   9    0.32    0.12
  -2   3   9    0.41    0.13
  -2   3   9    0.63    0.22
   1  -3  -9   10.48    0.73
   1  -3  -9    9.94    0.79
  -1   3   9   11.28    0.73
  -1   3   9   10.82    0.79
  -1   3   9   10.29    0.84
   0  -3  -9    3.97    0.41
   0  -3  -9    4.51    0.37
   0  -3  -9    4.71    0.36
   0   3   9    4.29    0.37
   0   3   9    4.80    0.43
   0   3   9    4.05    0.41
   0   3   9    4.80    0.40
  -1  -3  -9    5.35    0.39
  -1  -3  -9    4.43    0.38
  -1  -3  -9    5.27    0.45
  -1  -3  -9    4.52    0.38
   1   3   9    4.69    0.45
   1   3   9    5.00    0.44
   1   3   9    4.71    0.39
   1   3   9    5.31    0.46
  -2  -3  -9    1.25    0.20
  -2  -3  -9    1.43    0.17
  -2  -3  -9    1.37    0.19
  -2  -3  -9    1.29    0.18
   2   3   9    1.78    0.23
   2   3   9    1.52    0.26
   2   3   9    1.18    0.22
  -3  -3  -9   13.31    0.87
  -3  -3  -9   14.83    0.94
   3   3   9   14.06    1.01
  -4  -3  -9    0.05    0.16
   4   3   9    0.02    0.13
  -5  -3  -9    1.23    0.26
   5   3   9    1.20    0.22
  -6  -3  -9    1.98    0.35
   6   3   9    1.88    0.28
   6  -4  -9   -0.09    0.15
   5  -4  -9    1.74    0.30
  -5   4   9    1.47    0.34
   4  -4  -9    0.18    0.16
  -4   4   9    0.09    0.20
   3  -4  -9    5.73    0.49
  -3   4   9    4.71    0.53
  -3   4   9    4.87    0.38
  -3   4   9    4.88    0.37
   2  -4  -9   20.86    1.42
  -2   4   9   20.90    1.49
  -2   4   9   20.40    1.29
  -2   4   9   20.06    1.29
   1  -4  -9    3.13    0.34
   1  -4  -9    2.89    0.33
   1  -4  -9    2.96    0.30
  -1   4   9    3.10    0.33
  -1   4   9    2.84    0.29
  -1   4   9    3.09    0.38
  -1   4   9    2.27    0.26
   0  -4  -9    8.56    0.65
   0  -4  -9    8.21    0.59
   0   4   9    8.01    0.59
   0   4   9    8.57    0.68
   0   4   9    7.97    0.65
  -1  -4  -9   15.91    1.15
  -1  -4  -9   18.96    1.25
   1   4   9   18.98    1.30
   1   4   9   18.55    1.26
   1   4   9   18.54    1.16
  -2  -4  -9    3.87    0.32
  -2  -4  -9    3.94    0.32
  -2  -4  -9    3.83    0.35
  -2  -4  -9    3.66    0.31
   2   4   9    3.79    0.38
   2   4   9    3.05    0.39
   2   4   9    3.74    0.34
  -3  -4  -9   38.17    2.29
  -3  -4  -9   36.15    2.28
  -3  -4  -9   38.57    2.28
   3   4   9   39.32    2.50
  -4  -4  -9    3.47    0.37
   4   4   9    2.90    0.36
  -5  -4  -9   -0.13    0.16
   5   4   9   -0.04    0.13
  -6  -4  -9    1.57    0.30
   6   4   9    1.32    0.25
   5  -5  -9    0.71    0.22
  -5   5   9    1.27    0.34
   4  -5  -9    2.47    0.34
  -4   5   9    1.89    0.36
   3  -5  -9    0.01    0.12
  -3   5   9    0.55    0.21
  -3   5   9    0.14    0.08
  -3   5   9    0.07    0.07
   2  -5  -9   10.00    0.78
  -2   5   9   10.88    0.86
  -2   5   9    9.15    0.67
  -2   5   9   10.44    0.68
   1  -5  -9    5.32    0.49
   1  -5  -9    5.39    0.44
   1  -5  -9    5.51    0.49
  -1   5   9    5.16    0.41
  -1   5   9    4.96    0.46
   0  -5  -9    2.52    0.31
   0  -5  -9    2.28    0.27
   0   5   9    2.30    0.26
   0   5   9    1.87    0.27
  -1  -5  -9    2.87    0.35
  -1  -5  -9    3.51    0.32
   1   5   9    3.41    0.37
   1   5   9    3.49    0.32
  -2  -5  -9    2.54    0.25
  -2  -5  -9    2.14    0.24
  -2  -5  -9    1.90    0.23
  -2  -5  -9    2.19    0.28
   2   5   9    2.36    0.26
   2   5   9    2.42    0.31
  -3  -5  -9    2.38    0.25
  -3  -5  -9    2.45    0.25
   3   5   9    2.20    0.31
  -4  -5  -9    4.75    0.34
  -4  -5  -9    5.23    0.46
  -4  -5  -9    5.09    0.35
   4   5   9    5.06    0.49
  -5  -5  -9    0.39    0.20
   5   5   9    0.21    0.13
  -6  -5  -9    0.48    0.21
   6   5   9    0.76    0.21
   5  -6  -9    0.18    0.17
   4  -6  -9    0.48    0.17
   3  -6  -9    0.31    0.17
  -3   6   9    0.62    0.09
  -3   6   9    0.48    0.08
   2  -6  -9    2.21    0.33
  -2   6   9    2.54    0.25
  -2   6   9    2.02    0.23
   1  -6  -9    1.47    0.26
   1  -6  -9    1.16    0.21
  -1   6   9    1.43    0.20
  -1   6   9    0.83    0.15
   0  -6  -9   15.05    1.11
   0  -6  -9   15.26    1.02
   0   6   9   15.75    1.10
   0   6   9   15.44    1.01
  -1  -6  -9    2.95    0.31
  -1  -6  -9    2.67    0.34
   1   6   9    3.07    0.34
   1   6   9    2.91    0.30
  -2  -6  -9    1.03    0.18
   2   6   9    0.82    0.19
   2   6   9    1.05    0.18
  -3  -6  -9   -0.11    0.09
  -3  -6  -9   -0.07    0.08
   3   6   9    0.00    0.13
  -4  -6  -9    0.72    0.21
  -4  -6  -9    0.53    0.12
  -4  -6  -9    0.53    0.11
   4   6   9    0.38    0.17
  -5  -6  -9    1.21    0.25
   5   6   9    1.30    0.27
  -6  -6  -9    0.96    0.26
   6   6   9    0.47    0.21
   6   6   9    0.77    0.19
   5  -7  -9   -0.01    0.13
   4  -7  -9    0.30    0.19
   3  -7  -9    0.93    0.23
   2  -7  -9    1.78    0.30
  -2   7   9    2.19    0.22
  -2   7   9    2.09    0.22
   1  -7  -9    0.50    0.19
  -1   7   9    0.57    0.14
   0  -7  -9    6.39    0.58
   0  -7  -9    6.99    0.53
   0   7   9    6.22    0.50
  -1  -7  -9    0.10    0.16
  -1  -7  -9    0.00    0.11
   1   7   9    0.00    0.13
   1   7   9   -0.03    0.11
  -2  -7  -9   -0.03    0.09
   2   7   9   -0.09    0.09
   2   7   9   -0.07    0.13
  -3  -7  -9    2.75    0.29
   3   7   9    2.79    0.35
  -4  -7  -9    0.67    0.15
  -4  -7  -9    0.47    0.13
  -4  -7  -9    0.29    0.19
   4   7   9    0.50    0.21
  -5  -7  -9    0.15    0.18
  -5  -7  -9    0.25    0.09
  -5  -7  -9    0.20    0.08
   5   7   9    0.32    0.20
  -6  -7  -9   -0.07    0.17
   6   7   9   -0.12    0.15
   6   7   9   -0.09    0.13
   4  -8  -9    1.54    0.30
   3  -8  -9    0.05    0.16
   2  -8  -9   -0.21    0.15
  -2   8   9    0.10    0.08
  -2   8   9    0.03    0.08
   1  -8  -9    0.23    0.18
  -1   8   9    0.17    0.11
   0  -8  -9    0.78    0.21
   0   8   9    0.91    0.17
  -1  -8  -9    3.77    0.37
  -1  -8  -9    3.71    0.42
   1   8   9    3.09    0.34
  -2  -8  -9    0.32    0.14
   2   8   9    0.43    0.15
   2   8   9    0.29    0.17
  -3  -8  -9    0.22    0.12
   3   8   9    0.58    0.20
  -4  -8  -9    2.61    0.29
   4   8   9    2.61    0.37
  -5  -8  -9    1.37    0.19
  -5  -8  -9    1.49    0.30
  -5  -8  -9    1.42    0.18
   5   8   9    1.36    0.29
  -6  -8  -9    0.75    0.26
   6   8   9    0.73    0.24
   6   8   9    0.84    0.22
   4  -9  -9    0.76    0.24
   3  -9  -9    0.33    0.21
   2  -9  -9    0.08    0.15
  -2   9   9    0.18    0.08
  -2   9   9    0.00    0.07
   1  -9  -9   -0.01    0.17
  -1   9   9    0.02    0.09
   0  -9  -9    6.51    0.60
   0   9   9    5.80    0.48
  -1  -9  -9    0.75    0.20
  -1  -9  -9    0.58    0.24
   1   9   9    0.94    0.18
  -2  -9  -9    1.09    0.21
   2   9   9    1.05    0.19
  -3  -9  -9   -0.12    0.13
  -4  -9  -9    1.40    0.23
   4   9   9    1.55    0.29
  -5  -9  -9    0.55    0.23
  -5  -9  -9    0.36    0.14
   5   9   9    0.70    0.25
  -6  -9  -9    0.21    0.20
   6   9   9   -0.22    0.16
   3 -10  -9    0.20    0.18
   2 -10  -9   -0.10    0.18
   1 -10  -9    0.06    0.19
  -1  10   9   -0.02    0.08
   0 -10  -9    2.29    0.36
   0  10   9    2.42    0.28
   1  10   9   -0.09    0.11
  -2 -10  -9    0.40    0.17
   2  10   9    0.21    0.15
  -3 -10  -9    0.24    0.16
  -4 -10  -9   -0.15    0.12
  -5 -10  -9    1.46    0.24
  -5 -10  -9    1.82    0.35
   2 -11  -9    0.29    0.23
   1 -11  -9    0.17    0.15
  -1  11   9   -0.09    0.07
   0  11   9    0.52    0.15
   1  11   9    0.10    0.14
   2  11   9    0.09    0.14
  -3 -11  -9    1.41    0.26
  -4 -11  -9    0.63    0.20
  -5 -11  -9   -0.11    0.22
  -5 -11  -9    0.01    0.13
  -1  12   9    0.14    0.09
  -1  12   9    0.19    0.09
   0  12   9    0.12    0.11
   1  12   9    0.17    0.14
   2  12   9    0.73    0.19
  -4 -12  -9    0.14    0.17
   3   5 -10    0.48    0.19
   2   5 -10   -0.04    0.10
   2   5 -10    0.02    0.12
  -2  -5  10   -0.27    0.17
   1   5 -10    0.33    0.13
  -1  -5  10    0.54    0.24
   0   5 -10    0.47    0.14
   1  -5  10    2.06    0.38
  -4  -4  10    0.10    0.15
  -3  -4  10    0.19    0.20
  -3  -4  10    0.65    0.19
   2   4 -10    0.02    0.14
   2   4 -10    0.14    0.13
  -2  -4  10   -0.11    0.19
   1   4 -10    0.32    0.13
   1   4 -10    0.14    0.13
  -1  -4  10    0.08    0.20
   0   4 -10    0.89    0.18
   0  -4  10    0.96    0.24
   0  -4  10    0.76    0.25
  -1   4 -10    0.26    0.10
  -1   4 -10    0.17    0.08
   1  -4  10    0.05    0.19
   2  -4  10   -0.19    0.17
  -5  -3  10    0.99    0.20
  -4  -3  10    0.25    0.15
  -3  -3  10    0.07    0.15
  -3  -3  10   -0.05    0.20
   2   3 -10    1.48    0.23
  -2  -3  10    1.28    0.29
   1   3 -10    0.56    0.16
   1   3 -10    0.67    0.16
  -1  -3  10    0.47    0.20
   0   3 -10    0.11    0.11
   0  -3  10   -0.01    0.16
   0  -3  10    0.10    0.17
  -1   3 -10    9.09    0.63
  -1   3 -10    9.74    0.62
   1  -3  10    8.98    0.78
   2  -3  10    0.93    0.25
   3  -3  10    1.01    0.27
  -5  -2  10    0.12    0.12
  -4  -2  10    0.05    0.21
  -4  -2  10    0.02    0.12
  -3  -2  10    1.43    0.31
  -3  -2  10    1.84    0.27
   2   2 -10    3.16    0.35
  -2  -2  10    3.58    0.38
  -2  -2  10    4.03    0.48
   1   2 -10    7.59    0.60
  -1  -2  10    8.75    0.71
  -1  -2  10    7.88    0.69
   0   2 -10    1.73    0.21
   0   2 -10    1.13    0.19
   0  -2  10    1.40    0.25
   0  -2  10    1.83    0.31
  -1   2 -10    4.96    0.39
  -1   2 -10    4.58    0.38
   1  -2  10    5.37    0.47
   1  -2  10    5.26    0.53
   2  -2  10   -0.09    0.15
   3  -2  10    0.34    0.19
   4  -2  10   -0.12    0.14
   5   1 -10    0.18    0.20
  -5  -1  10    0.00    0.11
   4   1 -10    3.91    0.48
  -4  -1  10    3.50    0.36
  -4  -1  10    3.82    0.51
  -3  -1  10   12.89    1.06
  -3  -1  10   13.60    0.92
   2   1 -10    8.55    0.66
  -2  -1  10    8.80    0.67
  -2  -1  10    9.69    0.79
   1   1 -10    0.48    0.16
  -1  -1  10    0.48    0.16
  -1  -1  10    0.42    0.20
  -1  -1  10    0.45    0.20
   0   1 -10    3.80    0.36
   0  -1  10    4.45    0.43
   0  -1  10    4.03    0.45
  -1   1 -10    1.82    0.22
  -1   1 -10    1.17    0.18
  -1   1 -10    1.78    0.20
   1  -1  10    1.78    0.29
   1  -1  10    1.63    0.25
  -2   1 -10    1.50    0.15
  -2   1 -10    1.16    0.19
  -2   1 -10    1.06    0.13
   2  -1  10    1.57    0.29
  -3   1 -10    3.22    0.33
   3  -1  10    3.69    0.41
  -4   1 -10    2.34    0.30
   4  -1  10    1.88    0.29
   5   0 -10    1.46    0.30
  -5   0  10    1.15    0.18
   4   0 -10    2.24    0.34
  -4   0  10    2.19    0.27
  -4   0  10    2.22    0.39
   3   0 -10    0.84    0.23
  -3   0  10    0.94    0.28
  -3   0  10    0.68    0.17
   2   0 -10    2.15    0.31
  -2   0  10    1.81    0.25
  -2   0  10    2.02    0.34
  -1   0  10    1.14    0.24
  -1   0  10    1.07    0.24
  -1   0  10    1.13    0.21
   0   0 -10    0.20    0.12
   0   0 -10    0.30    0.12
   0   0  10    0.03    0.11
   0   0  10    0.08    0.15
   0   0  10    0.20    0.16
  -1   0 -10    4.60    0.34
  -1   0 -10    4.88    0.36
  -1   0 -10    3.24    0.34
   1   0  10    4.24    0.40
   1   0  10    4.44    0.46
  -2   0 -10    3.87    0.34
  -2   0 -10    3.62    0.29
  -2   0 -10    3.84    0.29
   2   0  10    4.13    0.44
  -3   0 -10    1.40    0.24
   3   0  10    1.81    0.29
  -4   0 -10    0.32    0.19
   4   0  10    0.28    0.17
  -5   0 -10    0.00    0.16
   5   0  10   -0.09    0.15
   6  -1 -10   -0.01    0.20
   5  -1 -10    1.77    0.30
  -5   1  10    1.71    0.18
  -5   1  10    1.88    0.20
   4  -1 -10    2.06    0.33
  -4   1  10    1.40    0.33
  -4   1  10    2.04    0.24
   3  -1 -10    1.87    0.30
  -3   1  10    1.85    0.25
  -3   1  10    1.61    0.32
   2  -1 -10    3.56    0.35
   2  -1 -10    3.81    0.42
  -2   1  10    3.19    0.42
  -2   1  10    3.61    0.35
   1  -1 -10   12.15    0.92
   1  -1 -10   12.27    0.84
  -1   1  10   12.06    0.84
  -1   1  10   12.47    0.92
  -1   1  10   12.68    0.95
   0   1  10   11.17    0.82
   0   1  10   10.44    0.74
   0   1  10    9.89    0.81
  -1  -1 -10   11.02    0.71
  -1  -1 -10   10.85    0.73
  -1  -1 -10   10.31    0.72
   1   1  10   10.92    0.80
   1   1  10   10.02    0.82
  -2  -1 -10    1.24    0.21
  -2  -1 -10    0.97    0.16
  -2  -1 -10    0.99    0.15
   2   1  10    1.21    0.24
   2   1  10    1.14    0.18
  -3  -1 -10    0.61    0.19
   3   1  10    0.58    0.18
  -4  -1 -10    1.39    0.26
   4   1  10    1.01    0.23
  -5  -1 -10    0.07    0.20
   5   1  10    0.26    0.17
   5  -2 -10    1.60    0.30
   4  -2 -10    4.45    0.48
  -4   2  10    3.49    0.32
  -4   2  10    4.12    0.49
  -4   2  10    3.97    0.32
   3  -2 -10    0.68    0.20
  -3   2  10    0.52    0.24
  -3   2  10    0.70    0.15
   2  -2 -10   -0.08    0.16
   2  -2 -10    0.14    0.13
  -2   2  10    0.06    0.20
  -2   2  10    0.16    0.13
   1  -2 -10    0.99    0.23
   1  -2 -10    0.88    0.18
  -1   2  10    1.05    0.26
  -1   2  10    1.08    0.20
  -1   2  10    1.02    0.23
   0  -2 -10    0.34    0.16
   0  -2 -10    0.21    0.11
   0   2  10    0.12    0.10
   0   2  10    0.44    0.17
   0   2  10    0.03    0.15
  -1  -2 -10    3.26    0.28
  -1  -2 -10    3.11    0.30
   1   2  10    3.24    0.35
   1   2  10    2.61    0.30
  -2  -2 -10    1.41    0.22
  -2  -2 -10    1.35    0.18
  -2  -2 -10    0.97    0.16
   2   2  10    1.11    0.24
  -3  -2 -10    0.45    0.17
  -3  -2 -10    0.48    0.08
  -3  -2 -10    0.48    0.09
   3   2  10    0.74    0.22
  -4  -2 -10    1.66    0.27
   4   2  10    1.76    0.29
  -5  -2 -10    1.21    0.27
   5   2  10    1.52    0.26
  -6  -2 -10    1.12    0.28
   6   2  10    1.14    0.24
   5  -3 -10    1.02    0.25
   4  -3 -10    0.14    0.17
  -4   3  10    0.09    0.19
  -4   3  10    0.07    0.08
  -4   3  10    0.26    0.10
   3  -3 -10    0.57    0.21
  -3   3  10    0.39    0.23
  -3   3  10    0.53    0.13
   2  -3 -10   15.64    1.08
  -2   3  10   13.89    1.12
  -2   3  10   14.22    0.97
   1  -3 -10    2.32    0.32
   1  -3 -10    2.44    0.29
  -1   3  10    2.50    0.32
  -1   3  10    2.47    0.28
  -1   3  10    2.45    0.35
   0  -3 -10    4.14    0.40
   0  -3 -10    3.48    0.33
   0   3  10    3.78    0.41
   0   3  10    3.25    0.33
   0   3  10    3.65    0.39
  -1  -3 -10    4.05    0.35
   1   3  10    3.96    0.43
   1   3  10    3.98    0.37
   1   3  10    4.35    0.41
  -2  -3 -10    0.50    0.13
  -2  -3 -10    0.51    0.18
  -2  -3 -10    0.35    0.12
   2   3  10    0.45    0.17
  -3  -3 -10   17.36    1.10
  -3  -3 -10   17.13    1.10
  -3  -3 -10   18.95    1.16
   3   3  10   18.32    1.27
  -4  -3 -10    4.84    0.47
   4   3  10    5.68    0.51
  -5  -3 -10    0.04    0.18
   5   3  10   -0.01    0.14
  -6  -3 -10    1.18    0.32
   6   3  10    1.52    0.27
   5  -4 -10    1.03    0.27
   4  -4 -10    2.59    0.37
  -4   4  10    2.49    0.42
  -4   4  10    2.40    0.20
  -4   4  10    2.81    0.21
   3  -4 -10    0.12    0.15
  -3   4  10   -0.04    0.18
  -3   4  10    0.21    0.09
  -3   4  10    0.13    0.10
   2  -4 -10    1.22    0.26
  -2   4  10    0.85    0.17
  -2   4  10    1.02    0.28
   1  -4 -10    1.19    0.20
   1  -4 -10    1.13    0.22
  -1   4  10    0.70    0.15
  -1   4  10    1.21    0.26
   0  -4 -10    0.38    0.17
   0  -4 -10    0.46    0.15
   0   4  10    0.35    0.16
   0   4  10    0.46    0.14
   0   4  10    0.61    0.20
  -1  -4 -10    1.69    0.23
   1   4  10    1.21    0.18
   1   4  10    1.41    0.24
  -2  -4 -10    2.58    0.28
  -2  -4 -10    3.55    0.32
   2   4  10    3.02    0.37
  -3  -4 -10    0.86    0.14
  -3  -4 -10    1.14    0.24
  -3  -4 -10    0.88    0.15
   3   4  10    0.91    0.23
  -4  -4 -10    0.15    0.17
   4   4  10    0.06    0.13
  -5  -4 -10    0.79    0.24
   5   4  10    0.77    0.21
  -6  -4 -10    0.37    0.24
   6   4  10    0.48    0.19
   5  -5 -10    0.02    0.18
   4  -5 -10    0.03    0.15
  -4   5  10   -0.10    0.18
   3  -5 -10    1.09    0.23
  -3   5  10    1.39    0.31
  -3   5  10    1.26    0.17
  -3   5  10    1.24    0.17
   2  -5 -10    0.38    0.17
  -2   5  10    0.27    0.21
  -2   5  10    0.26    0.11
   1  -5 -10    0.38    0.14
   1  -5 -10   -0.10    0.13
  -1   5  10    0.00    0.10
   0  -5 -10   17.60    1.26
   0  -5 -10   17.46    1.17
   0   5  10   19.44    1.28
   0   5  10   17.18    1.16
  -1  -5 -10   -0.07    0.12
  -1  -5 -10   -0.12    0.08
   1   5  10   -0.05    0.12
   1   5  10   -0.09    0.10
  -2  -5 -10    1.33    0.19
   2   5  10    1.25    0.23
  -3  -5 -10    1.95    0.23
  -3  -5 -10    1.98    0.30
  -3  -5 -10    2.67    0.25
   3   5  10    2.40    0.32
  -4  -5 -10    0.85    0.12
  -4  -5 -10    1.29    0.25
   4   5  10    1.07    0.24
  -5  -5 -10   -0.04    0.17
   5   5  10   -0.09    0.16
  -6  -5 -10    0.38    0.25
   6   5  10    0.23    0.18
   5  -6 -10   -0.11    0.14
   4  -6 -10    0.11    0.16
   3  -6 -10    2.46    0.36
  -3   6  10    2.61    0.23
  -3   6  10    2.26    0.23
   2  -6 -10    8.84    0.72
  -2   6  10    8.36    0.60
   1  -6 -10    0.67    0.22
  -1   6  10    0.65    0.15
   0  -6 -10   14.20    1.05
   0  -6 -10   13.92    0.96
   0   6  10   14.40    0.95
  -1  -6 -10    0.34    0.14
  -1  -6 -10    0.08    0.15
   1   6  10    0.26    0.12
   1   6  10    0.27    0.17
  -2  -6 -10    0.02    0.09
   2   6  10    0.00    0.13
   2   6  10    0.13    0.11
  -3  -6 -10    0.38    0.13
   3   6  10    0.32    0.18
  -4  -6 -10    1.99    0.21
  -4  -6 -10    1.96    0.22
  -4  -6 -10    1.89    0.31
   4   6  10    1.52    0.28
  -5  -6 -10    0.88    0.25
   5   6  10    0.86    0.25
  -6  -6 -10    0.64    0.24
   6   6  10    1.06    0.26
   4  -7 -10    1.32    0.27
   3  -7 -10    0.54    0.22
  -3   7  10    0.72    0.10
  -3   7  10    0.54    0.08
   2  -7 -10    3.40    0.42
  -2   7  10    3.04    0.30
  -2   7  10    3.39    0.30
   1  -7 -10    3.16    0.42
  -1   7  10    3.80    0.34
   0  -7 -10    0.22    0.13
   0  -7 -10    0.20    0.16
   0   7  10    0.24    0.12
  -1  -7 -10    5.15    0.44
   1   7  10    4.69    0.42
  -2  -7 -10    0.75    0.17
   2   7  10    0.70    0.20
   2   7  10    0.66    0.16
  -3  -7 -10    0.11    0.11
   3   7  10    0.00    0.15
  -4  -7 -10    2.25    0.26
  -4  -7 -10    2.38    0.34
   4   7  10    2.01    0.32
  -5  -7 -10    0.09    0.21
  -5  -7 -10    0.39    0.09
   5   7  10    0.57    0.21
  -6  -7 -10    0.51    0.24
   6   7  10    0.85    0.25
   4  -8 -10    0.71    0.24
   3  -8 -10   -0.02    0.16
   2  -8 -10   -0.13    0.16
  -2   8  10   -0.07    0.08
  -2   8  10    0.06    0.09
   1  -8 -10   -0.06    0.18
  -1   8  10   -0.01    0.09
   0  -8 -10    0.51    0.21
   0   8  10    0.47    0.14
  -1  -8 -10    0.87    0.21
   1   8  10    0.80    0.19
  -2  -8 -10    0.46    0.16
   2   8  10    0.56    0.16
  -3  -8 -10    0.13    0.13
   3   8  10    0.14    0.17
  -4  -8 -10    0.05    0.19
  -4  -8 -10   -0.06    0.10
   4   8  10    0.14    0.15
  -5  -8 -10    0.02    0.09
  -5  -8 -10    0.37    0.11
  -5  -8 -10    0.60    0.26
   5   8  10    0.25    0.23
  -6  -8 -10    0.07    0.23
   6   8  10    0.06    0.20
   2  -9 -10    0.05    0.18
  -2   9  10    0.14    0.10
  -2   9  10    0.09    0.09
   1  -9 -10    0.12    0.19
  -1   9  10   -0.05    0.08
   0  -9 -10    7.10    0.64
   0   9  10    5.84    0.50
  -1  -9 -10   -0.03    0.14
   1   9  10    0.00    0.12
  -2  -9 -10    0.21    0.15
   2   9  10    0.09    0.13
  -3  -9 -10    2.86    0.34
  -4  -9 -10    0.63    0.17
  -5  -9 -10    0.12    0.12
  -5  -9 -10    0.52    0.26
   5   9  10    0.11    0.22
   2 -10 -10    1.64    0.34
  -2  10  10    1.93    0.18
  -2  10  10    2.00    0.17
   1 -10 -10    0.35    0.19
  -1  10  10    0.14    0.10
   0  10  10    2.96    0.32
   1  10  10    0.13    0.14
  -2 -10 -10   -0.02    0.16
   2  10  10    0.03    0.13
  -3 -10 -10    0.83    0.19
  -4 -10 -10    3.62    0.39
  -5 -10 -10   -0.21    0.19
  -5 -10 -10   -0.17    0.11
  -1  11  10    0.10    0.09
   0  11  10    0.04    0.11
   1  11  10    1.01    0.21
   2  11  10    1.35    0.25
  -3 -11 -10    0.16    0.18
  -4 -11 -10    0.06    0.14
   0  12  10    0.03    0.11
   1  12  10    0.12    0.14
   2  12  10    0.89    0.23
  -3 -12 -10   -0.11    0.18
   2   4 -11   -0.15    0.12
  -2  -4  11   -0.11    0.20
   1   4 -11    0.18    0.13
  -1  -4  11    0.07    0.20
   0   4 -11    0.43    0.15
  -1   4 -11    5.64    0.41
  -1   4 -11    6.91    0.44
   1  -4  11    6.44    0.66
  -4  -3  11   -0.05    0.14
  -3  -3  11    0.76    0.22
  -3  -3  11    0.94    0.33
   2   3 -11    3.03    0.36
  -2  -3  11    2.85    0.45
   1   3 -11    3.55    0.37
   1   3 -11    4.00    0.38
  -1  -3  11    4.33    0.49
   0   3 -11    1.71    0.23
  -1   3 -11    1.28    0.17
  -1   3 -11    1.19    0.16
   1  -3  11    1.19    0.27
   2  -3  11    0.12    0.20
  -4  -2  11    1.47    0.25
  -3  -2  11    4.31    0.56
  -3  -2  11    4.43    0.44
   2   2 -11    2.70    0.34
  -2  -2  11    2.77    0.37
  -2  -2  11    1.85    0.36
   1   2 -11   -0.10    0.12
  -1  -2  11    0.13    0.20
   0   2 -11   -0.01    0.11
   0  -2  11    0.14    0.16
   0  -2  11    0.15    0.17
  -1   2 -11    1.20    0.18
   1  -2  11    1.08    0.28
   2  -2  11    5.17    0.55
   3  -2  11    2.66    0.39
  -5  -1  11    0.31    0.15
  -4  -1  11    1.46    0.23
  -3  -1  11    1.52    0.24
  -3  -1  11    1.92    0.38
   2   1 -11    4.52    0.44
  -2  -1  11    4.50    0.44
  -2  -1  11    4.56    0.51
   1   1 -11    1.72    0.25
  -1  -1  11    1.95    0.33
   0   1 -11    0.10    0.12
   0  -1  11    0.12    0.17
   0  -1  11    0.13    0.19
  -1   1 -11    0.32    0.12
   1  -1  11    0.32    0.20
  -2   1 -11   -0.07    0.05
  -2   1 -11    0.10    0.07
   2  -1  11    0.00    0.16
   3  -1  11   -0.05    0.16
   4  -1  11   -0.25    0.16
  -5   0  11    0.08    0.11
  -4   0  11    0.91    0.31
  -4   0  11    1.35    0.22
  -3   0  11    1.12    0.30
  -3   0  11    1.11    0.21
  -2   0  11    1.21    0.23
  -2   0  11    1.25    0.31
   1   0 -11    0.94    0.19
  -1   0  11    1.42    0.28
  -1   0  11    0.71    0.18
   0   0 -11    0.21    0.14
   0   0  11    0.52    0.19
   0   0  11    0.33    0.17
  -1   0 -11    4.14    0.37
  -1   0 -11    4.74    0.36
   1   0  11    4.50    0.48
   1   0  11    4.06    0.42
  -2   0 -11    5.71    0.43
  -2   0 -11    5.11    0.38
  -2   0 -11    5.07    0.39
   2   0  11    5.45    0.54
  -3   0 -11    0.61    0.19
   3   0  11    0.52    0.21
  -4   0 -11    0.59    0.21
   4   0  11    0.70    0.23
   5  -1 -11    1.32    0.30
  -5   1  11    0.95    0.15
  -5   1  11    0.97    0.16
   4  -1 -11    1.89    0.31
  -4   1  11    1.84    0.37
  -4   1  11    2.52    0.28
  -3   1  11    0.09    0.13
  -3   1  11   -0.12    0.21
   2  -1 -11    0.03    0.14
  -2   1  11    0.06    0.21
  -2   1  11    0.01    0.14
   1  -1 -11    3.80    0.36
  -1   1  11    2.74    0.35
  -1   1  11    4.02    0.43
   0   1  11    1.83    0.29
   0   1  11    2.20    0.32
  -1  -1 -11    2.86    0.29
  -1  -1 -11    3.38    0.30
   1   1  11    2.81    0.34
   1   1  11    2.46    0.36
  -2  -1 -11    0.12    0.11
  -2  -1 -11    0.35    0.15
  -2  -1 -11    0.02    0.09
   2   1  11    0.00    0.18
  -3  -1 -11    1.27    0.24
   3   1  11    1.14    0.26
  -4  -1 -11   -0.01    0.18
   4   1  11    0.06    0.14
  -5  -1 -11   -0.21    0.17
   5   1  11    0.11    0.15
   5  -2 -11    0.28    0.21
  -5   2  11    0.19    0.08
  -5   2  11    0.18    0.06
   4  -2 -11    0.57    0.20
  -4   2  11    0.35    0.24
  -4   2  11    0.33    0.13
   3  -2 -11    1.01    0.27
  -3   2  11    0.84    0.18
  -3   2  11    1.28    0.31
   2  -2 -11   14.41    1.03
  -2   2  11   12.48    0.90
  -2   2  11   13.02    1.04
   1  -2 -11    6.67    0.55
  -1   2  11    7.51    0.66
  -1   2  11    7.33    0.56
   0  -2 -11    0.46    0.15
   0   2  11    0.41    0.17
   0   2  11    0.16    0.12
   0   2  11    0.40    0.19
  -1  -2 -11   -0.12    0.12
   1   2  11    0.05    0.15
   1   2  11   -0.03    0.15
  -2  -2 -11   -0.08    0.12
  -2  -2 -11    0.01    0.10
  -2  -2 -11   -0.03    0.09
   2   2  11    0.11    0.15
  -3  -2 -11    4.38    0.41
  -3  -2 -11    3.82    0.28
  -3  -2 -11    4.54    0.30
   3   2  11    4.09    0.46
  -4  -2 -11    3.12    0.40
   4   2  11    3.87    0.44
  -5  -2 -11   -0.10    0.18
   5   2  11    0.03    0.15
   5  -3 -11    1.55    0.32
   4  -3 -11    2.16    0.34
  -4   3  11    1.62    0.21
  -4   3  11    1.14    0.32
  -4   3  11    2.02    0.23
   3  -3 -11    0.52    0.20
  -3   3  11    0.51    0.14
  -3   3  11    0.50    0.24
   2  -3 -11    2.31    0.34
  -2   3  11    1.78    0.25
  -2   3  11    1.90    0.36
   1  -3 -11    3.00    0.32
   1  -3 -11    3.08    0.41
  -1   3  11    3.14    0.42
  -1   3  11    2.73    0.32
   0  -3 -11    0.71    0.16
   0   3  11    0.78    0.22
   0   3  11    0.33    0.18
   0   3  11    0.26    0.13
  -1  -3 -11    0.22    0.12
   1   3  11    0.05    0.14
   1   3  11    0.06    0.14
  -2  -3 -11    3.38    0.35
   2   3  11    3.20    0.41
  -3  -3 -11    0.15    0.18
  -3  -3 -11    0.15    0.09
  -3  -3 -11    0.16    0.10
   3   3  11   -0.06    0.15
  -4  -3 -11    4.12    0.44
   4   3  11    4.46    0.48
  -5  -3 -11    1.13    0.28
   5   3  11    0.78    0.23
   5  -4 -11    0.22    0.23
   4  -4 -11    0.94    0.27
  -4   4  11    0.65    0.12
  -4   4  11    0.75    0.12
  -4   4  11    0.67    0.29
   3  -4 -11   -0.15    0.15
  -3   4  11   -0.05    0.09
  -3   4  11    0.02    0.20
   2  -4 -11   -0.04    0.14
  -2   4  11   -0.04    0.11
  -2   4  11    0.16    0.21
   1  -4 -11    0.88    0.23
   1  -4 -11    0.53    0.16
  -1   4  11    0.49    0.24
  -1   4  11    1.04    0.20
   0  -4 -11    8.28    0.65
   0   4  11    9.60    0.79
   0   4  11    8.62    0.65
   0   4  11    9.21    0.75
  -1  -4 -11    1.13    0.19
   1   4  11    1.05    0.24
   1   4  11    0.93    0.19
  -2  -4 -11    3.88    0.35
   2   4  11    4.26    0.45
  -3  -4 -11    6.25    0.47
  -3  -4 -11    7.32    0.57
   3   4  11    6.71    0.62
  -4  -4 -11    2.15    0.33
   4   4  11    1.52    0.28
  -5  -4 -11    0.24    0.20
   5   4  11    0.20    0.17
   5  -5 -11    0.64    0.25
   4  -5 -11    0.14    0.17
   3  -5 -11    0.43    0.20
  -3   5  11    0.31    0.12
  -3   5  11    0.19    0.20
   2  -5 -11    4.94    0.52
  -2   5  11    6.10    0.60
  -2   5  11    5.06    0.43
   1  -5 -11    1.62    0.29
  -1   5  11    1.55    0.31
  -1   5  11    1.24    0.21
   0  -5 -11    2.91    0.32
  -1  -5 -11    0.12    0.12
   1   5  11   -0.04    0.10
   1   5  11   -0.07    0.14
  -2  -5 -11    0.66    0.15
   2   5  11    0.50    0.19
  -3  -5 -11    0.49    0.21
  -3  -5 -11    0.17    0.12
   3   5  11    0.26    0.19
  -4  -5 -11    0.14    0.08
  -4  -5 -11   -0.02    0.16
  -4  -5 -11    0.18    0.08
   4   5  11   -0.03    0.16
  -5  -5 -11    1.75    0.32
   5   5  11    2.01    0.32
   4  -6 -11    1.69    0.32
   3  -6 -11    1.42    0.29
  -3   6  11    1.66    0.20
  -3   6  11    1.24    0.19
   2  -6 -11    0.15    0.16
  -2   6  11    0.10    0.11
   1  -6 -11    1.32    0.26
  -1   6  11    1.17    0.20
   0  -6 -11    1.18    0.20
   0   6  11    1.04    0.20
  -1  -6 -11    0.04    0.11
   1   6  11    0.14    0.12
  -2  -6 -11    0.13    0.11
   2   6  11    0.16    0.17
  -3  -6 -11   -0.06    0.10
   3   6  11    0.09    0.15
  -4  -6 -11    9.26    0.62
  -4  -6 -11    8.88    0.62
  -4  -6 -11    9.66    0.74
   4   6  11    9.10    0.77
  -5  -6 -11    1.80    0.33
   5   6  11    1.79    0.33
   4  -7 -11    0.55    0.22
   3  -7 -11    0.06    0.17
  -3   7  11    0.24    0.10
  -3   7  11    0.27    0.10
   2  -7 -11    2.30    0.36
  -2   7  11    2.50    0.27
   1  -7 -11   -0.16    0.16
  -1   7  11    0.00    0.10
   0  -7 -11   -0.17    0.12
   0   7  11   -0.05    0.11
  -1  -7 -11    1.20    0.21
   1   7  11    1.55    0.24
  -2  -7 -11    0.49    0.15
  -3  -7 -11    0.24    0.14
   3   7  11    0.10    0.15
  -4  -7 -11    1.12    0.19
  -4  -7 -11    1.69    0.31
   4   7  11    1.26    0.29
  -5  -7 -11    0.15    0.20
   5   7  11   -0.13    0.19
   3  -8 -11   -0.15    0.17
   2  -8 -11   -0.02    0.17
  -2   8  11   -0.05    0.09
   1  -8 -11   -0.16    0.16
  -1   8  11    0.03    0.10
   0   8  11    4.61    0.42
  -1  -8 -11    0.41    0.17
   1   8  11    0.58    0.17
  -2  -8 -11    0.27    0.14
  -3  -8 -11    0.57    0.16
  -4  -8 -11    0.09    0.12
  -4  -8 -11    0.38    0.23
   4   8  11    0.26    0.21
  -5  -8 -11    1.03    0.31
  -5  -8 -11    0.63    0.13
  -5  -8 -11    0.91    0.15
   5   8  11    0.78    0.25
   3  -9 -11   -0.17    0.18
   2  -9 -11    1.01    0.28
  -2   9  11    1.31    0.19
   1  -9 -11    0.30    0.24
  -1   9  11    0.35    0.13
   0   9  11    1.16    0.20
   1   9  11    0.60    0.18
  -2  -9 -11    0.10    0.15
  -3  -9 -11   -0.16    0.11
  -4  -9 -11    3.61    0.37
  -5  -9 -11   -0.01    0.11
  -5  -9 -11    0.37    0.22
   2 -10 -11    0.19    0.24
  -2  10  11    0.38    0.11
  -2  10  11    0.38    0.11
  -1  10  11    0.04    0.09
   0  10  11   -0.06    0.12
   1  10  11    1.12    0.22
  -2 -10 -11    0.53    0.20
   2  10  11    0.58    0.20
  -3 -10 -11    0.04    0.15
  -4 -10 -11    0.19    0.15
  -1  11  11    0.12    0.11
   0  11  11    0.06    0.12
   1  11  11    0.30    0.17
   2  11  11    0.90    0.22
  -3 -11 -11    0.33    0.16
   2   3 -12    0.30    0.17
  -2  -3  12    0.08    0.28
   1   3 -12   -0.02    0.12
  -1  -3  12   -0.14    0.20
   0   3 -12    0.09    0.12
  -3  -2  12    0.13    0.15
   2   2 -12    5.22    0.49
  -2  -2  12    4.76    0.58
   1   2 -12    2.79    0.33
  -1  -2  12    2.13    0.38
   0   2 -12    0.82    0.18
  -1   2 -12    0.44    0.12
   1  -2  12    0.22    0.22
   2  -2  12    0.41    0.26
  -4  -1  12    4.29    0.43
  -3  -1  12    1.85    0.29
  -3  -1  12    1.47    0.37
   2   1 -12    0.12    0.15
  -2  -1  12    0.01    0.14
  -2  -1  12   -0.20    0.19
   1   1 -12    0.61    0.16
  -1  -1  12    0.46    0.24
   0   1 -12    0.38    0.16
   0  -1  12    0.09    0.18
  -1   1 -12   -0.04    0.09
   1  -1  12    0.02    0.19
  -2   1 -12    4.95    0.34
   2  -1  12    6.62    0.60
  -4   0  12    1.09    0.21
  -3   0  12    0.10    0.14
  -3   0  12   -0.16    0.19
   2   0 -12    0.32    0.19
  -2   0  12    0.43    0.15
  -2   0  12    0.30    0.24
   1   0 -12    3.62    0.39
  -1   0  12    4.21    0.49
   0   0 -12    3.36    0.34
   0   0  12    3.10    0.39
  -1   0 -12    0.39    0.15
   1   0  12    0.55    0.21
  -2   0 -12    0.22    0.09
  -2   0 -12    0.10    0.09
   2   0  12    0.24    0.22
   3   0  12    0.12    0.18
  -4   1  12    0.15    0.13
  -3   1  12   -0.03    0.12
  -3   1  12    0.32    0.24
  -2   1  12    4.02    0.50
  -2   1  12    3.35    0.39
  -1   1  12    0.85    0.21
  -1   1  12    1.46    0.30
   0  -1 -12    0.06    0.11
   0   1  12   -0.10    0.15
  -1  -1 -12    1.58    0.23
  -1  -1 -12    1.56    0.22
   1   1  12    1.12    0.26
  -2  -1 -12   -0.02    0.13
  -2  -1 -12   -0.04    0.10
  -2  -1 -12    0.07    0.10
   2   1  12   -0.01    0.17
  -3  -1 -12    0.32    0.17
   3   1  12    0.11    0.19
  -4  -1 -12    0.81    0.23
   4   1  12    0.50    0.23
  -4   2  12    1.24    0.21
  -3   2  12    0.39    0.24
  -3   2  12    0.54    0.16
  -2   2  12    3.98    0.41
  -2   2  12    4.49    0.53
   1  -2 -12    0.06    0.13
  -1   2  12    0.55    0.24
  -1   2  12   -0.04    0.12
   0  -2 -12    0.59    0.17
   0   2  12    0.52    0.21
  -1  -2 -12   -0.26    0.12
   1   2  12   -0.04    0.17
   1   2  12   -0.13    0.14
  -2  -2 -12    0.19    0.15
  -2  -2 -12    0.04    0.11
   2   2  12   -0.22    0.16
  -3  -2 -12    0.03    0.07
  -3  -2 -12   -0.13    0.15
  -3  -2 -12    0.00    0.05
   3   2  12   -0.09    0.17
  -4  -2 -12    2.03    0.32
   4   2  12    2.53    0.38
   4  -3 -12    0.09    0.24
  -4   3  12    0.21    0.11
  -3   3  12    0.03    0.12
  -3   3  12    0.04    0.22
  -2   3  12    0.00    0.12
  -2   3  12   -0.07    0.20
   1  -3 -12    0.21    0.14
  -1   3  12    0.45    0.24
  -1   3  12    0.19    0.14
   0  -3 -12    1.89    0.27
   0   3  12    1.68    0.31
   0   3  12    1.68    0.27
  -1  -3 -12    0.21    0.13
   1   3  12    0.32    0.20
  -2  -3 -12   11.32    0.80
   2   3  12   11.13    0.90
  -3  -3 -12    6.56    0.46
  -3  -3 -12    6.79    0.56
  -3  -3 -12    6.60    0.47
   3   3  12    7.01    0.65
  -4  -3 -12    0.64    0.22
   4   3  12    0.41    0.20
   4  -4 -12    0.12    0.21
  -4   4  12    0.00    0.09
   3  -4 -12    0.25    0.19
  -3   4  12    0.70    0.30
  -3   4  12    0.31    0.14
  -2   4  12   -0.05    0.11
  -2   4  12    0.19    0.23
   1  -4 -12    0.29    0.15
  -1   4  12    0.45    0.22
  -1   4  12    0.09    0.13
   0  -4 -12    2.50    0.29
   0   4  12    1.67    0.26
   0   4  12    2.36    0.35
  -1  -4 -12    2.78    0.31
  -2  -4 -12    1.38    0.26
  -2  -4 -12    1.14    0.20
   2   4  12    1.39    0.29
  -3  -4 -12    0.20    0.20
  -3  -4 -12    0.14    0.11
   3   4  12   -0.06    0.17
  -4  -4 -12    0.05    0.17
   4   4  12    0.03    0.17
  -5  -4 -12    0.81    0.27
   5   4  12    0.54    0.23
   4  -5 -12    0.57    0.25
  -4   5  12    0.53    0.10
  -4   5  12    0.43    0.11
   3  -5 -12    0.22    0.19
  -3   5  12    0.10    0.11
  -3   5  12    0.31    0.27
  -2   5  12   -0.09    0.11
  -2   5  12   -0.06    0.21
  -1   5  12    0.75    0.17
   0  -5 -12    0.10    0.13
   0   5  12    0.11    0.13
  -1  -5 -12    0.06    0.11
  -2  -5 -12    0.13    0.12
   2   5  12    0.23    0.20
  -3  -5 -12   -0.11    0.19
  -3  -5 -12    0.00    0.10
   3   5  12    0.29    0.20
  -4  -5 -12    7.40    0.56
  -4  -5 -12    9.78    0.73
  -4  -5 -12    9.53    0.58
   4   5  12   10.10    0.80
  -5  -5 -12    1.33    0.29
   5   5  12    1.38    0.29
   4  -6 -12    0.83    0.27
   3  -6 -12    1.22    0.27
  -3   6  12    0.71    0.16
   2  -6 -12    0.53    0.24
  -2   6  12    0.56    0.16
  -1   6  12    0.22    0.13
   0  -6 -12    0.00    0.12
   0   6  12    0.01    0.12
  -1  -6 -12    2.99    0.34
  -2  -6 -12    4.02    0.39
  -3  -6 -12    0.93    0.18
  -3  -6 -12    0.81    0.26
   3   6  12    0.71    0.23
  -4  -6 -12    3.65    0.33
  -4  -6 -12    4.35    0.49
   4   6  12    5.00    0.53
  -5  -6 -12   -0.06    0.21
   5   6  12    0.15    0.19
   3  -7 -12    0.07    0.18
  -3   7  12    0.15    0.10
  -2   7  12    0.33    0.13
  -1   7  12    0.60    0.16
   0   7  12    0.26    0.15
  -1  -7 -12    1.53    0.24
   1   7  12    1.56    0.23
  -2  -7 -12    0.12    0.13
  -3  -7 -12    0.16    0.13
  -4  -7 -12    0.81    0.17
  -4  -7 -12    1.48    0.33
   4   7  12    1.05    0.26
  -5  -7 -12    2.75    0.41
   5   7  12    3.03    0.43
   3  -8 -12   -0.21    0.17
  -3   8  12    0.14    0.08
  -3   8  12    0.10    0.08
  -2   8  12    0.66    0.16
  -1   8  12    0.75    0.17
   0   8  12    0.25    0.14
  -1  -8 -12    1.77    0.28
   1   8  12    1.85    0.28
  -2  -8 -12   -0.14    0.12
  -3  -8 -12    0.01    0.12
  -4  -8 -12    0.18    0.24
  -4  -8 -12    0.24    0.14
  -2   9  12    0.14    0.11
  -1   9  12    0.35    0.13
   0   9  12    0.10    0.12
   1   9  12    0.08    0.14
  -2  -9 -12    0.05    0.15
  -3  -9 -12   -0.18    0.12
  -4  -9 -12    0.61    0.18
  -4  -9 -12    0.58    0.27
  -1  10  12    0.07    0.12
   0  10  12    0.37    0.14
   1  10  12    0.00    0.14
  -2 -10 -12    0.83    0.23
  -3 -10 -12    1.37    0.25
   1  11  12    1.75    0.28
   1   1 -13    0.94    0.22
  -1  -1  13    1.08    0.31
   0   1 -13    0.60    0.18
  -1   1 -13    0.48    0.15
  -3   0  13    0.16    0.16
  -2   0  13    1.28    0.29
  -2   0  13    0.89    0.30
   1   0 -13    0.14    0.15
  -1   0  13    0.18    0.22
   0   0 -13    0.05    0.13
  -1   0 -13   -0.05    0.11
  -2   0 -13   -0.13    0.08
  -2   0 -13   -0.02    0.08
   2   0  13   -0.17    0.18
  -3   1  13    0.21    0.15
  -2   1  13    1.20    0.31
  -2   1  13    1.50    0.27
   1  -1 -13    4.72    0.47
  -1   1  13    6.06    0.59
   0  -1 -13    1.08    0.21
   0   1  13    1.03    0.26
  -1  -1 -13    0.18    0.11
  -2  -1 -13   -0.06    0.10
   2   1  13   -0.16    0.19
  -3   2  13    0.41    0.16
  -2   2  13    0.21    0.16
  -2   2  13    0.29    0.25
   1  -2 -13    0.74    0.21
  -1   2  13    0.53    0.26
   0   2  13    0.63    0.24
  -1  -2 -13    0.70    0.17
  -1  -2 -13    0.50    0.18
  -2  -2 -13    2.68    0.29
  -2  -2 -13    3.15    0.33
   2   2  13    2.36    0.41
  -3  -2 -13    1.57    0.27
   3   2  13    0.94    0.28
  -3   3  13    0.34    0.15
  -2   3  13    0.14    0.15
  -2   3  13    0.04    0.23
   1  -3 -13    0.04    0.15
  -1   3  13    0.15    0.15
  -1   3  13    0.11    0.21
   0  -3 -13    1.95    0.27
   0   3  13    1.73    0.32
  -1  -3 -13    0.09    0.16
  -2  -3 -13    0.06    0.12
  -2  -3 -13    0.19    0.19
   2   3  13    0.24    0.21
  -3  -3 -13    0.01    0.17
  -3  -3 -13    0.09    0.10
  -3  -3 -13    0.04    0.09
   3   3  13    0.01    0.17
  -3   4  13   -0.05    0.11
  -2   4  13    1.10    0.22
  -2   4  13    0.63    0.30
  -1   4  13    1.72    0.27
  -1   4  13    1.82    0.36
   0  -4 -13    0.60    0.18
   0   4  13    0.30    0.22
  -1  -4 -13    0.00    0.13
  -2  -4 -13    0.86    0.24
  -3  -4 -13    0.49    0.14
  -3  -4 -13    0.53    0.23
   3   4  13    0.40    0.24
  -4  -4 -13    2.46    0.36
   4   4  13    1.63    0.32
  -3   5  13    0.41    0.15
  -2   5  13   -0.07    0.12
  -2   5  13   -0.30    0.19
  -1   5  13    1.84    0.28
   0  -5 -13    0.04    0.13
   0   5  13    0.03    0.11
  -1  -5 -13    2.02    0.28
  -2  -5 -13    2.63    0.32
  -3  -5 -13    0.67    0.25
   3   5  13    0.54    0.26
  -4  -5 -13    1.39    0.30
   4   5  13    0.96    0.29
  -3   6  13   -0.06    0.10
  -2   6  13   -0.01    0.13
  -1   6  13   -0.06    0.11
   0  -6 -13    0.10    0.16
   0   6  13    0.07    0.12
  -1  -6 -13    2.07    0.30
  -2  -6 -13    0.17    0.12
  -3  -6 -13    0.71    0.28
  -3  -6 -13    0.61    0.16
  -4  -6 -13    2.37    0.39
   4   6  13    1.93    0.35
  -2   7  13    0.07    0.13
  -1   7  13    0.37    0.16
   0   7  13    0.14    0.13
  -1  -7 -13    5.22    0.49
  -2  -7 -13    0.08    0.15
  -3  -7 -13    0.17    0.11
  -4  -7 -13    0.02    0.11
  -4  -7 -13   -0.07    0.19
  -2   8  13    0.32    0.14
  -1   8  13    0.81    0.19
   0   8  13    0.68    0.18
  -1  -8 -13   -0.05    0.14
  -2  -8 -13    0.24    0.16
  -3  -8 -13   -0.10    0.13
  -1   9  13   -0.06    0.11
   0   9  13   -0.04    0.13
   1   9  13    0.13    0.14
  -2  -9 -13    0.50    0.18
  -3  -9 -13    0.50    0.18
   1  10  13    0.98    0.21
   1  -1 -14   -0.19    0.13
  -1   1  14    0.04    0.22
   0  -1 -14    0.29    0.17
  -2   2  14    0.28    0.18
  -1   2  14    0.37    0.25
   0  -2 -14    0.51    0.17
  -1  -2 -14    0.03    0.13
  -2   3  14    0.12    0.16
  -1   3  14    1.39    0.35
   0   3  14    0.57    0.23
  -1  -3 -14    0.43    0.23
  -2  -3 -14    2.09    0.32
  -2  -3 -14    2.37    0.28
  -2   4  14    0.23    0.16
  -1   4  14    4.42    0.52
  -1   4  14    4.10    0.44
   0  -4 -14    0.68    0.21
  -1  -4 -14    1.06    0.22
  -2  -4 -14    0.52    0.22
  -2   5  14   -0.12    0.11
  -1   5  14   -0.08    0.13
   0  -5 -14    0.92    0.21
  -1  -5 -14    1.32    0.24
  -2  -5 -14    0.07    0.13
  -2  -5 -14    0.14    0.20
  -1   6  14   -0.07    0.13
  -1  -6 -14    3.35    0.38
  -2  -6 -14    0.64    0.19
  -1   7  14    1.25    0.23
   0   7  14    1.47    0.27
  -1  -7 -14    0.16    0.18
  -2  -7 -14    0.26    0.15
   0   8  14    0.12    0.15
  -1  -8 -14    0.09    0.19
   0   0   0    0.00    0.00
;
_shelx_hkl_checksum     39565
_shelx_res_file
;
    shelxl.res created by SHELXL-2014/7
TITL sa_03_0m in P -1
CELL  0.71073   6.5661  10.2595  11.3490   69.101   88.219   77.238
ZERR     2.00   0.0010   0.0018   0.0019    0.007    0.007    0.007
LATT   1
SFAC  C    H    CL   N    S    O
UNIT  28   26   2    4    2    4
MERG   2
OMIT     0.00  50.00
FMAP   2
PLAN   20
SIZE     0.16   0.18   0.23
ACTA
BOND   $H
HTAB C14 O1_$1
EQIV $1 x,y,z
HTAB C2 O2_$2
EQIV $2 x,y,z
HTAB C9 O1_$3
EQIV $3 x,y,z
HTAB C11 O2_$4
EQIV $4 -x+1,-y+1,-z
HTAB C7 O1_$5
EQIV $5 x+1,+y,+z
CONF
L.S.   10
TEMP    23.00
WGHT    0.067700    0.361400
FVAR       0.31456
O1    6    0.301364    0.169618    0.309222    11.00000    0.06801    0.09635 =
         0.06872   -0.02020    0.00848   -0.04945
MOLE    1
S     5    0.403710    0.283450    0.247681    11.00000    0.04691    0.06985 =
         0.04652   -0.00904   -0.00274   -0.02167
CL1   3    1.243737    0.013078    0.087602    11.00000    0.07364    0.09485 =
         0.08592   -0.04459   -0.00268    0.00559
C10   1    0.639154    0.211133    0.193259    11.00000    0.05204    0.05108 =
         0.03728   -0.00690   -0.00630   -0.01858
N1    4    0.467289    0.339404    0.357386    11.00000    0.04891    0.06329 =
         0.04057   -0.00722    0.00316   -0.01829
O2    6    0.300501    0.404739    0.144011    11.00000    0.05470    0.08497 =
         0.05531   -0.00681   -0.01482   -0.00670
C11   1    0.751263    0.299684    0.109082    11.00000    0.05711    0.04408 =
         0.04289   -0.00563   -0.00188   -0.01330
AFIX  43
H11   2    0.699134    0.398261    0.076394    11.00000   -1.20000
AFIX   0
N2    4    0.901775    0.005783    0.204680    11.00000    0.08134    0.05094 =
         0.05908   -0.01405   -0.00597   -0.01157
C1    1    0.590121    0.446779    0.321659    11.00000    0.05108    0.04627 =
         0.04351   -0.01456    0.00951   -0.00873
C13   1    1.005530    0.093513    0.126434    11.00000    0.05657    0.05952 =
         0.04722   -0.02033   -0.00956   -0.00881
C6    1    0.787395    0.413587    0.379449    11.00000    0.05663    0.05173 =
         0.05515   -0.01845    0.00294   -0.01546
C12   1    0.938682    0.240311    0.074962    11.00000    0.05611    0.05960 =
         0.04821   -0.01486    0.00534   -0.02182
AFIX  43
H12   2    1.018838    0.296535    0.019019    11.00000   -1.20000
AFIX   0
C14   1    0.719275    0.065616    0.237072    11.00000    0.07792    0.05086 =
         0.05081   -0.00564    0.00110   -0.02547
AFIX  43
H14   2    0.641658    0.006388    0.292057    11.00000   -1.20000
AFIX   0
C2    1    0.511018    0.581172    0.231998    11.00000    0.06728    0.05584 =
         0.06281   -0.00879    0.00476   -0.00008
AFIX  43
H2    2    0.376028    0.604230    0.196571    11.00000   -1.20000
AFIX   0
C5    1    0.903761    0.517521    0.341873    11.00000    0.06984    0.07004 =
         0.07660   -0.02902    0.01051   -0.03118
AFIX  43
H5    2    1.036201    0.497478    0.379799    11.00000   -1.20000
AFIX   0
C9    1    0.513798    0.232228    0.487461    11.00000    0.07932    0.09343 =
         0.03989   -0.00042    0.00053   -0.04431
AFIX  23
H9A   2    0.454401    0.276587    0.547026    11.00000   -1.20000
H9B   2    0.446632    0.154217    0.496331    11.00000   -1.20000
AFIX   0
C3    1    0.633944    0.680370    0.195748    11.00000    0.10514    0.04106 =
         0.08093   -0.01014    0.02452   -0.00573
AFIX  43
H3    2    0.583020    0.769399    0.133460    11.00000   -1.20000
AFIX   0
C4    1    0.829160    0.649411    0.250162    11.00000    0.09757    0.05971 =
         0.08426   -0.03145    0.03258   -0.03556
AFIX  43
H4    2    0.911200    0.716887    0.225487    11.00000   -1.20000
AFIX   0
C7    1    0.869258    0.273164    0.482501    11.00000    0.06600    0.06845 =
         0.08608   -0.00294   -0.01954   -0.01696
AFIX  23
H7A   2    0.998012    0.226285    0.456332    11.00000   -1.20000
H7B   2    0.904212    0.291718    0.556565    11.00000   -1.20000
AFIX   0
C8    1    0.732576    0.175266    0.518660    11.00000    0.10992    0.11839 =
         0.08896    0.04659   -0.04198   -0.04968
AFIX  23
H8A   2    0.779177    0.103717    0.480402    11.00000   -1.20000
H8B   2    0.750716    0.126071    0.609463    11.00000   -1.20000
AFIX   0
HKLF 4
REM  sa_03_0m in P -1
REM R1 =  0.0502 for    1980 Fo > 4sig(Fo)  and  0.0625 for all    2454 data
REM    181 parameters refined using      0 restraints
END
WGHT      0.0674      0.3634
REM Highest difference peak  0.587,  deepest hole -0.426,  1-sigma level  0.054
Q1    1   0.7103  0.2565  0.5614  11.00000  0.05    0.59
Q2    1   1.1592 -0.0462  0.1428  11.00000  0.05    0.32
Q3    1   1.0058  0.2494  0.5201  11.00000  0.05    0.27
Q4    1   0.3724  0.2159  0.5264  11.00000  0.05    0.21
Q5    1   0.7641  0.3111  0.5941  11.00000  0.05    0.19
Q6    1   0.8048  0.0755  0.5935  11.00000  0.05    0.18
Q7    1   0.6242  0.3361  0.5843  11.00000  0.05    0.17
Q8    1   0.9059  0.1918  0.3949  11.00000  0.05    0.15
Q9    1   1.3037  0.0574  0.1140  11.00000  0.05    0.14
Q10   1   0.7040  0.6787  0.2370  11.00000  0.05    0.14
Q11   1   0.5319  0.3877  0.3408  11.00000  0.05    0.13
Q12   1   0.2298  0.4451  0.1283  11.00000  0.05    0.13
Q13   1   1.0240  0.0172  0.5789  11.00000  0.05    0.13
Q14   1   0.7940  0.1332  0.3961  11.00000  0.05    0.13
Q15   1   1.1241  0.0775  0.5606  11.00000  0.05    0.13
Q16   1   0.5026  0.2832  0.4029  11.00000  0.05    0.12
Q17   1   0.9880  0.1548  0.3304  11.00000  0.05    0.12
Q18   1   0.6562  0.1601  0.1822  11.00000  0.05    0.12
Q19   1   0.5778 -0.0188  0.2536  11.00000  0.05    0.12
Q20   1   0.5604  0.4994  0.2569  11.00000  0.05    0.12
;
_shelx_res_checksum     289
data_New_Global_Publ_Block
_journal_date_recd_electronic     2015-04-12
_journal_date_accepted     2015-04-23
_journal_name_full     'Acta Crystallographica, Section E'
_journal_year     2015
_journal_volume     71
_journal_issue      6
_journal_page_first     660
_journal_page_last     662
_journal_paper_category     GO
_journal_paper_doi     10.1107/S2056989015008099
_journal_coeditor_code     WM5147
_publ_contact_author_name     'S. Jeyaseelan'
_publ_contact_author_address
;
Department of Physics, St Philomena s College (Autonomous), Mysore,
Karnataka 570 015, India
;
_publ_contact_author_email     jeyaseelans1965@gmail.com
_publ_contact_author_fax     ?
_publ_contact_author_phone     '+919945651509'
_publ_section_title
;
Crystal structure of
1-[(6-chloropyridin-3-yl)sulfonyl]-1,2,3,4-tetrahydroquinoline
;
loop_
    _publ_author_name
    _publ_author_footnote
    _publ_author_address
    'Jeyaseelan, S.' .
;
Department of Physics, St Philomena's College (Autonomous), Mysore,
Karnataka 570 015, India
;
    'Rajegowda, H. R.' .
;
Department of Studies and Research in Chemistry, Tumkur University,
Tumkur 572 103, Karnataka,
India
;
    'Britto Dominic Rayan, R.' .
;
Department of Chemistry, St Philomena's College (Autonomous), Mysore,
Karnataka 570 015, India
;
    'Raghavendra Kumar, P.' .
;
Department of Studies and Research in Chemistry, Tumkur University,
Tumkur 572 103, Karnataka,
India
;
    'Palakshamurthy, B. S.' .
;
Department of Studies and Research in Physics, U.C.S, Tumkur University,
Tumkur
Karnataka 572 103,
India
;
_publ_section_synopsis
;
In the crystal structure of
1-[(6-chloropyridin-3-yl)sulfonyl]-1,2,3,4-tetrahydroquinoline, the
tetrahydropyridine ring of the quinoline system adopts a half-chair
conformation and the bond-angle sum at the N atom is 350.0\%.
;
