# Supplementary material for: Crystal structure of 1-[(6-chloro­pyridin-3-yl)sulfon­yl]-1,2,3,4-tetra­hydro­quinoline
Source: Acta Crystallogr E Crystallogr Commun. 2015 May 23;71(Pt 6):660–2. doi: 10.1107/S2056989015008099 (PMC4459366; doi:10.1107/S2056989015008099)
Supplement: Supplementary file 2 [file e-71-00660-Isup2.hkl]

# h,k,l, Fc-squared, Fo-squared, sigma(Fo-squared), status flag
data_I
_shelx_title ' sa_03_0m in P -1'
_shelx_refln_list_code          4
_shelx_F_calc_maximum       99.77
_exptl_crystal_F_000       320.00
_reflns_d_resolution_high  0.8409

loop_
 _space_group_symop_operation_xyz
 'x, y, z'
 '-x, -y, -z'

_cell_length_a     6.5661
_cell_length_b    10.2595
_cell_length_c    11.3490
_cell_angle_alpha  69.101
_cell_angle_beta   88.219
_cell_angle_gamma  77.238

_shelx_F_squared_multiplier     1.000

loop_
 _refln_index_h
 _refln_index_k
 _refln_index_l
 _refln_F_squared_calc
 _refln_F_squared_meas
 _refln_F_squared_sigma
 _refln_observed_status
   1   0   0       1336.21       1254.74        82.36 o
   2   0   0        360.31        419.79        15.03 o
   3   0   0         63.64         72.11         2.16 o
   4   0   0         74.65         72.64         2.26 o
   5   0   0          1.30          0.76         0.32 o
   6   0   0         93.85         92.19         3.26 o
   7   0   0          1.89          2.16         1.51 o
  -7   1   0          0.55          0.98         0.51 o
  -6   1   0         10.58          9.88         0.75 o
  -5   1   0          0.18          0.76         0.28 o
  -4   1   0         22.93         23.97         1.38 o
  -3   1   0        571.27        610.65        21.91 o
  -2   1   0       3616.25       3287.95       115.82 o
  -1   1   0       1121.65       1188.02        50.46 o
   0   1   0          3.79          9.40         0.50 o
   1   1   0        752.69        830.01        14.96 o
   2   1   0         80.60         77.68         1.78 o
   3   1   0         15.89         14.52         1.00 o
   4   1   0        501.68        467.97        15.92 o
   5   1   0          1.12          1.71         0.41 o
   6   1   0          0.41          0.02         0.96 o
   7   1   0          1.18          1.48         0.62 o
  -7   2   0          3.30          3.27         0.51 o
  -6   2   0          1.00          0.30         1.72 o
  -5   2   0         14.78         15.33         2.78 o
  -4   2   0        217.74        191.81         8.70 o
  -3   2   0        214.94        244.93        24.00 o
  -2   2   0         96.93         93.65         4.34 o
  -1   2   0        233.63        249.06        11.01 o
   0   2   0        345.33        357.80         7.62 o
   1   2   0       2963.70       2921.20        70.51 o
   2   2   0       1682.92       1571.62        33.63 o
   3   2   0         53.02         55.84         1.60 o
   4   2   0        186.95        180.25         5.27 o
   5   2   0         46.86         42.51         1.79 o
   6   2   0          6.58          6.60         0.82 o
   7   2   0          0.37          0.00         0.67 o
  -6   3   0         75.27         68.73         5.66 o
  -5   3   0         16.89         18.70         2.83 o
  -4   3   0        218.33        226.84        10.30 o
  -3   3   0        260.43        255.79         8.02 o
  -2   3   0         29.74         24.27         1.57 o
  -1   3   0          7.85          5.91         0.31 o
   0   3   0       1938.75       1932.86        44.81 o
   1   3   0         80.86         94.93         1.95 o
   2   3   0       1083.62       1084.42        24.66 o
   3   3   0         41.46         56.06         1.50 o
   4   3   0        176.89        159.94         4.69 o
   5   3   0         67.35         64.05         3.82 o
   6   3   0          2.49          1.32         0.75 o
   7   3   0         19.48         13.85         1.60 o
  -6   4   0          7.06         10.92         1.11 o
  -5   4   0         12.55         10.81         1.11 o
  -4   4   0        199.79        190.13         8.94 o
  -3   4   0        118.05        118.57         4.60 o
  -2   4   0        180.72        175.31         8.54 o
  -1   4   0        218.62        227.76         7.22 o
   0   4   0        934.43        985.64        20.99 o
   1   4   0          6.38          2.85         0.26 o
   2   4   0        702.22        743.14        22.06 o
   3   4   0        569.86        612.79        12.47 o
   4   4   0         75.39         70.70         1.76 o
   5   4   0          3.85          1.35         0.66 o
   6   4   0        442.31        447.44        16.39 o
   7   4   0          1.88          1.99         1.47 o
  -6   5   0          1.29          0.82         0.53 o
  -5   5   0         15.91         12.14         1.07 o
  -4   5   0         49.15         50.82         4.45 o
  -3   5   0         45.95         50.56         4.47 o
  -2   5   0        264.47        247.00        11.29 o
  -1   5   0         64.23         82.20         3.96 o
   0   5   0         71.88         81.36         2.20 o
   1   5   0        108.59        128.01         2.97 o
   2   5   0        331.29        366.19         7.54 o
   3   5   0          2.72          3.03         0.41 o
   4   5   0        196.56        174.56         3.77 o
   5   5   0        127.96        133.66         3.40 o
   6   5   0          2.36          3.10         0.99 o
   7   5   0          0.34          0.00         0.83 o
  -5   6   0          1.26          1.69         0.82 o
  -4   6   0          0.26          0.84         0.63 o
  -3   6   0        134.12        141.69         8.29 o
  -2   6   0          0.60          1.08         0.64 o
  -1   6   0          8.16         11.80         1.46 o
   0   6   0          7.24          4.19         0.39 o
   1   6   0         13.44         10.12         0.58 o
   2   6   0        575.55        538.07        11.68 o
   3   6   0        185.02        203.18         4.93 o
   4   6   0          0.00          0.00         0.50 o
   5   6   0         45.71         40.36         1.47 o
   6   6   0         10.14         11.16         1.12 o
   7   6   0          7.57          7.59         1.04 o
  -4   7   0          0.09          0.00         1.11 o
  -3   7   0          4.98          3.18         0.86 o
  -2   7   0          2.84          3.14         0.99 o
  -1   7   0          1.52          1.30         0.65 o
   0   7   0        223.72        239.50         7.87 o
   1   7   0        129.48        145.45         3.92 o
   2   7   0         89.07         83.71         2.48 o
   3   7   0          3.73          3.17         0.46 o
   4   7   0         20.18         19.00         0.86 o
   5   7   0         35.07         33.27         1.36 o
   6   7   0         54.12         55.46         1.88 o
   7   7   0          0.28          0.00         0.73 o
  -4   8   0          0.46          0.00         1.01 o
  -3   8   0          0.15          0.00         1.21 o
  -2   8   0         62.63         65.69         5.46 o
  -1   8   0        120.86        105.51         7.98 o
   0   8   0          4.04          4.75         0.71 o
   1   8   0         39.99         44.67         1.57 o
   2   8   0        317.02        313.77         8.93 o
   3   8   0         86.93         88.94         2.68 o
   4   8   0          7.95          5.00         0.81 o
   5   8   0          5.36          5.72         0.80 o
   6   8   0          3.69          3.84         0.70 o
  -3   9   0         20.85         21.53         2.93 o
  -2   9   0         11.05          7.98         2.02 o
  -1   9   0         16.88         13.54         2.53 o
   0   9   0          2.99          1.01         0.79 o
   1   9   0          9.32          5.65         1.16 o
   2   9   0          1.31          0.31         0.70 o
   3   9   0         11.62          9.29         1.10 o
   4   9   0         12.75         10.14         1.03 o
   5   9   0          0.71          0.19         0.66 o
   6   9   0         12.33         12.66         2.40 o
  -2  10   0          2.46          1.21         1.72 o
  -1  10   0          0.67          1.21         1.72 o
   0  10   0         21.28         13.01         2.13 o
   1  10   0          0.78          0.00         0.81 o
   2  10   0         10.03          5.94         0.97 o
   3  10   0         57.23         63.60         3.03 o
   4  10   0          1.58          2.23         0.79 o
   5  10   0          3.42          3.25         1.23 o
   0  11   0          1.23          0.32         0.54 o
   1  11   0          0.03          0.00         0.79 o
   2  11   0          2.42          3.33         1.31 o
   3  11   0          2.02          1.91         0.96 o
  -2 -11   1          6.91          7.88         1.18 o
  -4 -10   1          0.43          0.31         0.95 o
  -3 -10   1          0.20          0.58         1.17 o
  -2 -10   1          3.30          5.24         0.97 o
  -1 -10   1          3.68          1.84         1.36 o
   0 -10   1          1.03          0.55         0.49 o
   1 -10   1          5.30          4.65         2.12 o
  -5  -9   1          0.17          0.00         0.65 o
  -4  -9   1          3.55          5.68         0.91 o
  -3  -9   1         25.46         22.53         2.55 o
  -2  -9   1         75.18         73.30         3.39 o
  -1  -9   1          6.37          7.38         0.95 o
   0  -9   1          0.00          0.00         0.47 o
   1  -9   1         27.29         35.27         4.04 o
   2  -9   1         10.79         10.01         2.12 o
  -6  -8   1         22.80         22.00         2.39 o
  -5  -8   1         19.13         15.66         1.29 o
  -4  -8   1         29.78         25.83         1.22 o
  -3  -8   1          6.31          6.99         0.65 o
  -2  -8   1        254.95        244.92        13.32 o
  -1  -8   1          0.19          0.00         0.49 o
   0  -8   1         89.09         92.71         3.74 o
   1  -8   1          0.63          3.44         1.62 o
   2  -8   1          0.28          0.91         1.21 o
   3  -8   1          4.47          2.22         1.41 o
  -6  -7   1          2.00          3.15         0.57 o
  -5  -7   1         62.00         55.53         2.12 o
  -4  -7   1         36.68         29.43         1.25 o
  -3  -7   1          0.63          0.00         0.41 o
  -2  -7   1        127.73        137.63         3.80 o
  -1  -7   1          6.50          6.70         0.58 o
   0  -7   1         11.75         11.95         0.71 o
   1  -7   1        158.00        149.25        11.27 o
   2  -7   1          4.05          5.87         1.14 o
   3  -7   1         15.84         14.86         2.12 o
   4  -7   1         23.44         21.32         2.63 o
  -7  -6   1          1.89          2.32         0.80 o
  -6  -6   1          7.64          6.76         0.68 o
  -5  -6   1         32.49         43.45         1.58 o
  -4  -6   1         35.70         34.15         1.87 o
  -3  -6   1         55.62         44.46         1.34 o
  -2  -6   1        230.33        250.16         6.00 o
  -1  -6   1         17.01         21.30         0.94 o
   0  -6   1          2.64          3.82         0.40 o
   1  -6   1         41.46         45.48         2.15 o
   2  -6   1        101.28         96.75         5.91 o
   3  -6   1         10.56         11.65         0.94 o
   4  -6   1         29.07         32.67         2.18 o
   5  -6   1         12.17         13.35         2.93 o
  -7  -5   1          7.10          8.36         1.30 o
  -6  -5   1         90.12         92.82         7.04 o
  -5  -5   1         58.89         49.70         1.79 o
  -4  -5   1         27.79         31.19         0.98 o
  -3  -5   1        333.22        356.21         7.36 o
  -2  -5   1          0.07          0.09         0.24 o
  -1  -5   1          0.26          0.08         0.25 o
   0  -5   1        553.77        577.65        14.37 o
   1  -5   1          0.44          0.73         0.42 o
   2  -5   1        199.81        220.12         9.89 o
   3  -5   1        220.87        227.75         8.69 o
   4  -5   1        140.71        148.42         6.97 o
   5  -5   1          2.44          0.66         0.64 o
  -7  -4   1         10.85          9.46         1.28 o
  -6  -4   1         39.80         54.60         2.81 o
  -5  -4   1        125.12        124.47         3.37 o
  -4  -4   1         71.22         66.52         1.70 o
  -3  -4   1        304.19        375.50        10.44 o
  -2  -4   1        129.19        100.95         2.02 o
  -1  -4   1          0.15          0.00         0.21 o
   0  -4   1        267.07        253.37         6.01 o
   1  -4   1         56.28         56.75         2.01 o
   2  -4   1         53.91         52.80         2.73 o
   3  -4   1          0.40          0.00         0.40 o
   4  -4   1        394.99        389.01        12.11 o
   5  -4   1          0.78          0.00         0.41 o
   6  -4   1         54.51         51.41         2.86 o
  -7  -3   1          4.62          3.98         1.01 o
  -6  -3   1          2.16          1.25         0.81 o
  -5  -3   1         41.54         42.85         1.97 o
  -4  -3   1         41.01         36.59         1.01 o
  -3  -3   1       1026.55       1127.88        23.98 o
  -2  -3   1       2848.06       2870.33        61.16 o
  -1  -3   1          4.80          4.06         0.26 o
   0  -3   1        942.83        990.90        20.00 o
   1  -3   1        807.37        837.38        29.26 o
   2  -3   1        684.93        714.33        24.88 o
   3  -3   1         19.22         17.95         0.84 o
   4  -3   1        577.87        564.62        24.42 o
   5  -3   1          8.95          7.18         2.02 o
   6  -3   1          4.02          4.75         2.12 o
  -7  -2   1         23.41         24.79         1.87 o
  -6  -2   1         88.49         84.07         5.03 o
  -5  -2   1        248.28        275.53         8.84 o
  -4  -2   1        545.45        522.58        14.65 o
  -3  -2   1        734.33        705.69        15.24 o
  -2  -2   1         48.97         61.94         1.32 o
  -1  -2   1          0.59          1.84         0.18 o
   0  -2   1       1659.34       1739.21        40.76 o
   1  -2   1         54.73         39.13         1.15 o
   2  -2   1        345.31        356.86        11.03 o
   3  -2   1        254.18        274.87        12.08 o
   4  -2   1          9.77         10.30         1.16 o
   5  -2   1          6.01          3.61         1.12 o
   6  -2   1          5.81          2.32         1.82 o
   7  -2   1          5.31          3.34         1.92 o
  -7  -1   1          1.35          1.88         0.82 o
  -6  -1   1         48.15         47.13         2.26 o
  -5  -1   1        270.83        259.67         9.42 o
  -4  -1   1          0.21          0.71         0.35 o
  -3  -1   1         18.83         18.58         0.69 o
  -2  -1   1          0.05          0.23         0.15 o
  -1  -1   1         63.86         65.12         1.37 o
   0  -1   1       9953.82       8947.16       201.72 o
   1  -1   1        182.13        172.06         6.04 o
   2  -1   1         45.00         47.30         2.32 o
   3  -1   1        175.47        161.36         7.24 o
   4  -1   1         62.91         59.09         4.37 o
   5  -1   1         17.63         16.39         1.58 o
   6  -1   1        172.58        159.93         5.97 o
   7  -1   1          3.15          3.38         0.55 o
  -7   0   1          4.14          5.79         0.75 o
  -6   0   1         26.90         25.79         1.32 o
  -5   0   1         75.44         66.24         3.40 o
  -4   0   1         20.79         19.07         0.96 o
  -3   0   1        138.73        110.24         3.26 o
  -2   0   1       3273.50       3181.58        87.44 o
  -1   0   1        132.83        162.86         2.97 o
   0   0   1         21.46         20.91         0.61 o
   1   0   1        794.25        750.50        26.04 o
   2   0   1        169.97        199.20         7.24 o
   3   0   1        831.37        906.74        32.28 o
   4   0   1        181.18        167.65         5.16 o
   5   0   1          5.14          4.61         0.60 o
   6   0   1          6.00          6.69         0.59 o
   7   0   1          0.91          0.00         0.89 o
  -7   1   1         24.64         26.01         2.04 o
  -6   1   1          9.50          6.50         0.69 o
  -5   1   1          0.69          0.38         0.38 o
  -4   1   1          0.09          1.15         0.36 o
  -3   1   1       1168.65       1245.76        55.16 o
  -2   1   1        109.73        109.73         3.48 o
  -1   1   1       5009.61       3911.56       109.48 o
   0   1   1        963.46        909.59        24.62 o
   1   1   1        344.10        342.18         6.47 o
   2   1   1        132.93        120.37         3.09 o
   3   1   1        164.24        166.38         5.11 o
   4   1   1        334.67        379.46        10.67 o
   5   1   1          2.50          2.00         0.38 o
   6   1   1          1.95          3.54         0.58 o
   7   1   1          4.73          3.40         0.74 o
  -7   2   1         13.15         12.68         1.03 o
  -6   2   1         15.44         18.18         1.01 o
  -5   2   1         17.39         17.70         1.07 o
  -4   2   1        131.25        133.46         4.34 o
  -3   2   1       1314.85       1348.37        47.83 o
  -2   2   1          0.01          0.46         0.30 o
  -1   2   1        983.91        931.54        24.23 o
   0   2   1        306.76        316.10         7.18 o
   1   2   1        232.89        191.37         4.14 o
   2   2   1        582.73        635.46        14.36 o
   3   2   1        234.62        197.89         8.75 o
   4   2   1         39.09         39.99         1.59 o
   5   2   1          7.45          6.23         0.92 o
   6   2   1         31.92         31.87         1.56 o
   7   2   1          0.39          0.00         1.52 o
  -6   3   1          6.80          7.55         0.86 o
  -5   3   1        121.03        115.58         4.39 o
  -4   3   1         28.11         33.89         1.52 o
  -3   3   1          6.24          6.71         0.61 o
  -2   3   1        554.04        577.84        21.08 o
  -1   3   1          0.95          3.07         0.32 o
   0   3   1       1804.86       1688.02        37.98 o
   1   3   1        705.91        616.79        12.38 o
   2   3   1        138.58        148.98         3.28 o
   3   3   1         37.18         52.48         2.43 o
   4   3   1         44.33         42.37         1.58 o
   5   3   1         32.66         29.21         1.44 o
   6   3   1        285.56        289.44         9.39 o
   7   3   1          6.36          5.71         1.00 o
  -6   4   1          2.95          3.71         0.81 o
  -5   4   1          1.44          2.47         0.46 o
  -4   4   1         22.09         25.08         1.52 o
  -3   4   1          1.38          0.00         0.39 o
  -2   4   1        670.48        693.38        31.18 o
  -1   4   1         22.10         20.98         1.49 o
   0   4   1         21.79         28.64         0.80 o
   1   4   1         80.52         85.12         1.86 o
   2   4   1       1023.66       1088.09        25.07 o
   3   4   1         85.09         93.57         2.09 o
   4   4   1        180.17        159.34         4.00 o
   5   4   1          5.68          6.15         0.82 o
   6   4   1         27.64         36.99         4.41 o
   7   4   1          0.03          0.00         0.86 o
  -6   5   1          3.47          4.35         1.01 o
  -5   5   1         18.45         15.26         1.92 o
  -4   5   1         37.93         44.55         3.79 o
  -3   5   1        515.84        520.45        32.04 o
  -2   5   1          0.45          0.69         0.43 o
  -1   5   1        186.57        180.17         5.37 o
   0   5   1         92.27        101.90         3.15 o
   1   5   1        100.52         88.63         2.01 o
   2   5   1          0.25          1.08         0.25 o
   3   5   1        384.62        401.30         9.27 o
   4   5   1         11.78         11.77         0.60 o
   5   5   1        290.92        293.16         6.53 o
   6   5   1        157.11        171.97         5.86 o
   7   5   1         23.43         19.04         1.68 o
  -5   6   1        139.47        126.39         6.47 o
  -4   6   1         10.10          9.98         1.11 o
  -3   6   1        314.52        294.37        13.44 o
  -2   6   1         20.22         19.95         1.70 o
  -1   6   1          1.38          2.50         0.24 o
   0   6   1         21.03         18.47         0.72 o
   1   6   1        200.76        191.00         4.58 o
   2   6   1          8.94          5.40         0.42 o
   3   6   1         72.78         74.81         2.06 o
   4   6   1         30.83         28.80         0.98 o
   5   6   1         37.70         33.55         1.30 o
   6   6   1         13.12         18.76         1.40 o
   7   6   1          0.01          0.16         0.73 o
  -5   7   1          0.02          0.00         1.01 o
  -4   7   1          3.75          1.41         1.11 o
  -3   7   1          1.18          0.54         0.68 o
  -2   7   1         94.50         90.15         4.75 o
  -1   7   1        119.49        123.81         3.67 o
   0   7   1         16.67         14.02         1.27 o
   1   7   1         50.63         55.39         1.62 o
   2   7   1        105.03        110.51         2.86 o
   3   7   1         12.58         12.00         0.82 o
   4   7   1          2.72          1.46         0.45 o
   5   7   1          0.76          0.17         0.52 o
   6   7   1         35.50         37.74         1.41 o
   7   7   1          6.66          8.79         1.13 o
  -4   8   1          3.34          4.45         1.52 o
  -3   8   1         18.96         22.64         2.83 o
  -2   8   1          0.32          0.00         1.11 o
  -1   8   1        105.40        108.55         8.09 o
   0   8   1         28.01         32.39         1.35 o
   1   8   1         53.84         59.79         1.91 o
   2   8   1         93.38        100.96         3.70 o
   3   8   1         30.49         30.96         1.52 o
   4   8   1         69.03         55.48         1.91 o
   5   8   1         19.56         19.99         1.82 o
   6   8   1          4.93          6.67         0.69 o
  -3   9   1         30.82         34.56         3.84 o
  -2   9   1          0.09          0.40         1.41 o
  -1   9   1          4.78          7.68         1.92 o
   0   9   1         41.30         40.39         2.02 o
   1   9   1        102.68        101.53         7.20 o
   2   9   1        135.79        136.77         4.72 o
   3   9   1        203.66        230.58         6.81 o
   4   9   1          6.85          4.75         0.72 o
   5   9   1          0.14          0.00         0.54 o
   6   9   1          2.90          1.57         0.69 o
  -2  10   1          2.29          1.01         1.72 o
  -1  10   1          4.59          3.54         1.82 o
   0  10   1         36.87         40.93         2.05 o
   1  10   1         72.88         71.72         6.27 o
   2  10   1          6.30          4.17         0.87 o
   3  10   1         17.50         18.00         1.44 o
   4  10   1         11.26         11.85         1.23 o
   5  10   1          0.85          0.22         0.88 o
   0  11   1          4.19          3.14         0.68 o
   1  11   1          0.00          0.00         1.06 o
   2  11   1         12.14         13.85         2.22 o
   3  11   1          2.42          2.48         0.99 o
   4  11   1         12.72         12.94         2.43 o
  -4 -10   2         11.94         12.23         2.32 o
  -3 -10   2          8.28          9.11         1.46 o
  -2 -10   2          2.36          2.17         0.83 o
  -1 -10   2          0.17          0.00         1.26 o
   0 -10   2          5.31          4.90         0.64 o
  -5  -9   2          0.33          0.29         1.03 o
  -4  -9   2          0.10          0.00         0.69 o
  -3  -9   2         11.39         10.32         1.07 o
  -2  -9   2          4.90          3.82         0.82 o
  -1  -9   2          5.35          3.91         0.77 o
   0  -9   2          1.96          1.64         0.57 o
   1  -9   2          0.51          1.11         1.62 o
   2  -9   2          3.58          2.83         1.82 o
  -6  -8   2          1.66          2.35         1.04 o
  -5  -8   2          2.43          1.70         0.76 o
  -4  -8   2          6.41          6.41         0.85 o
  -3  -8   2          0.14          0.00         0.57 o
  -2  -8   2        127.67        136.69         4.31 o
  -1  -8   2          1.87          1.85         0.62 o
   0  -8   2         45.64         43.97         2.08 o
   1  -8   2        201.45        195.87        13.64 o
   2  -8   2         12.13         11.93         2.32 o
   3  -8   2          0.06          0.00         1.21 o
  -6  -7   2          6.63          5.04         0.89 o
  -5  -7   2         11.02         13.94         1.03 o
  -4  -7   2          8.79         12.44         0.98 o
  -3  -7   2         99.41         87.82         2.45 o
  -2  -7   2        449.89        487.34        12.54 o
  -1  -7   2        251.65        261.11         7.79 o
   0  -7   2         44.19         45.20         2.00 o
   1  -7   2         20.48         21.22         2.93 o
   2  -7   2         60.98         62.05         5.26 o
   3  -7   2          0.48          0.00         1.01 o
   4  -7   2         15.41         17.08         2.43 o
  -7  -6   2         14.04         19.59         1.87 o
  -6  -6   2          9.98         13.36         1.01 o
  -5  -6   2         38.30         33.21         1.34 o
  -4  -6   2         15.18         19.56         0.82 o
  -3  -6   2          2.20          1.97         0.39 o
  -2  -6   2         77.58         77.37         1.98 o
  -1  -6   2        647.78        695.95        16.11 o
   0  -6   2          8.84          8.61         0.49 o
   1  -6   2          3.29          2.36         0.65 o
   2  -6   2        184.02        196.56        11.52 o
   3  -6   2         65.88         63.55         3.54 o
   4  -6   2          0.16          0.00         0.70 o
   5  -6   2          0.04          0.30         1.01 o
  -7  -5   2          1.91          2.47         1.04 o
  -6  -5   2         10.17         11.84         1.47 o
  -5  -5   2         77.64         80.38         2.61 o
  -4  -5   2         41.48         39.09         1.30 o
  -3  -5   2         12.29         10.86         0.59 o
  -2  -5   2          3.39          3.51         0.31 o
  -1  -5   2         32.09         32.40         1.16 o
   0  -5   2        343.54        349.55         8.15 o
   1  -5   2        161.00        160.49         4.68 o
   2  -5   2          0.20          0.00         0.42 o
   3  -5   2         71.30         71.91         2.63 o
   4  -5   2         27.41         27.42         1.89 o
   5  -5   2          0.57          0.00         0.57 o
  -7  -4   2         24.68         27.67         2.14 o
  -6  -4   2         47.35         45.59         2.53 o
  -5  -4   2         28.27         28.11         1.38 o
  -4  -4   2          4.07          4.14         0.40 o
  -3  -4   2         83.09         98.23         2.36 o
  -2  -4   2        575.18        689.35        12.64 o
  -1  -4   2        214.03        216.35         5.21 o
   0  -4   2        138.80        169.86         3.79 o
   1  -4   2         11.34         17.84         0.79 o
   2  -4   2          0.33          0.67         0.34 o
   3  -4   2        219.51        206.33         6.67 o
   4  -4   2        516.58        500.45        17.72 o
   5  -4   2          0.13          0.00         0.47 o
   6  -4   2          3.85          3.09         0.58 o
  -7  -3   2         42.88         42.33         4.47 o
  -6  -3   2         30.97         24.32         1.81 o
  -5  -3   2        208.56        214.05         8.77 o
  -4  -3   2        351.86        372.22         8.13 o
  -3  -3   2        379.02        370.24         8.64 o
  -2  -3   2         56.93         53.80         1.38 o
  -1  -3   2         26.69         15.92         0.54 o
   0  -3   2        203.05        223.53         6.20 o
   1  -3   2        280.94        330.36         8.26 o
   2  -3   2        203.71        198.72         7.19 o
   3  -3   2        891.27        846.84        25.85 o
   4  -3   2          6.64          4.70         0.70 o
   5  -3   2         15.16         16.28         0.94 o
   6  -3   2          5.06          4.55         2.02 o
  -7  -2   2          0.14          1.03         0.84 o
  -6  -2   2         13.82         18.00         1.36 o
  -5  -2   2        973.07        926.33        38.16 o
  -4  -2   2          9.32         13.32         0.79 o
  -3  -2   2        161.65        154.63         3.29 o
  -2  -2   2          1.89          2.24         0.35 o
  -1  -2   2         12.42         18.24         0.54 o
   0  -2   2        121.52         85.93         1.81 o
   1  -2   2       2587.69       2646.24        60.20 o
   2  -2   2         46.99         58.43         2.28 o
   3  -2   2        351.73        363.83        11.28 o
   4  -2   2         46.35         43.24         3.54 o
   5  -2   2         78.07         74.79         5.76 o
   6  -2   2         18.34         18.19         2.93 o
  -7  -1   2         14.08         14.73         1.45 o
  -6  -1   2          7.15         10.22         0.97 o
  -5  -1   2        189.85        180.34         5.98 o
  -4  -1   2         56.06         53.56         1.85 o
  -3  -1   2         30.77         34.69         1.09 o
  -2  -1   2        201.23        210.79         4.36 o
  -1  -1   2       1472.51       1437.42        27.49 o
   0  -1   2       1025.10        948.18        19.00 o
   1  -1   2       1002.44        989.91        22.59 o
   2  -1   2          3.32          2.19         0.35 o
   3  -1   2          8.02         12.12         1.16 o
   4  -1   2        299.08        291.06        12.83 o
   5  -1   2         17.51         16.69         3.64 o
   6  -1   2         21.38         18.93         1.03 o
   7  -1   2         11.78         16.66         1.43 o
  -7   0   2         29.33         29.23         2.38 o
  -6   0   2         20.75         17.67         1.56 o
  -5   0   2         10.96         10.42         1.00 o
  -4   0   2        203.98        192.16         5.62 o
  -3   0   2        801.95        792.75        20.05 o
  -2   0   2          0.65          3.91         0.28 o
  -1   0   2       3042.56       2869.07        67.37 o
   0   0   2       2818.63       2773.22        91.31 o
   1   0   2        589.99        598.02        12.76 o
   2   0   2        252.92        273.30         9.63 o
   3   0   2          7.00          6.04         0.32 o
   4   0   2        535.45        573.76        18.12 o
   5   0   2         85.03         77.37         2.40 o
   6   0   2          3.26          5.07         0.60 o
   7   0   2          0.16          0.00         0.48 o
  -7   1   2          0.86          0.00         0.58 o
  -6   1   2          0.30          0.00         0.41 o
  -5   1   2         70.93         66.60         2.49 o
  -4   1   2          1.88          1.19         0.33 o
  -3   1   2       2171.58       2202.02        76.88 o
  -2   1   2        295.81        319.70        11.72 o
  -1   1   2       8146.06       7833.31       166.17 o
   0   1   2        425.48        374.93         7.64 o
   1   1   2         55.11         62.96         1.40 o
   2   1   2         11.04         19.52         0.59 o
   3   1   2         67.48         45.76         1.73 o
   4   1   2         13.11          7.30         0.55 o
   5   1   2          0.07          0.00         0.32 o
   6   1   2          7.06          8.28         0.72 o
   7   1   2          5.46          4.91         0.82 o
  -7   2   2          1.37          2.21         1.06 o
  -6   2   2          3.08          4.10         0.60 o
  -5   2   2        157.64        152.49         5.10 o
  -4   2   2         98.22        111.67         3.88 o
  -3   2   2        177.70        145.12        16.93 o
  -2   2   2       1795.00       1845.48       104.84 o
  -1   2   2       2178.14       2298.22        52.49 o
   0   2   2        756.44        765.65        18.81 o
   1   2   2       9753.37       9190.39       227.15 o
   2   2   2        651.66        612.75        15.63 o
   3   2   2        589.11        649.70        17.95 o
   4   2   2         45.76         46.08         1.76 o
   5   2   2          0.27          0.00         0.40 o
   6   2   2         78.07         77.09         2.87 o
   7   2   2         45.31         44.56         3.28 o
  -6   3   2          1.31          0.76         0.50 o
  -5   3   2         25.28         23.17         3.34 o
  -4   3   2          7.32         10.08         0.79 o
  -3   3   2        156.79        164.56         6.25 o
  -2   3   2        393.99        390.29        23.97 o
  -1   3   2       1083.47       1012.80        21.76 o
   0   3   2        345.36        303.86         7.54 o
   1   3   2       1408.31       1391.41        31.83 o
   2   3   2         52.16         40.18         1.07 o
   3   3   2          6.21         11.97         0.43 o
   4   3   2         14.05         12.60         0.82 o
   5   3   2         25.26         26.31         1.32 o
   6   3   2         11.04          9.53         1.05 o
   7   3   2          0.40          0.00         1.31 o
  -6   4   2          0.57          0.95         0.53 o
  -5   4   2          1.22          1.31         0.50 o
  -4   4   2         35.30         35.35         2.88 o
  -3   4   2        653.03        555.21        25.17 o
  -2   4   2         67.14         95.36         6.21 o
  -1   4   2          9.66          5.95         0.39 o
   0   4   2          8.63          8.53         0.53 o
   1   4   2         54.15         46.15         1.06 o
   2   4   2         25.07         23.70         0.69 o
   3   4   2        444.12        448.39         9.64 o
   4   4   2          8.39          8.37         0.38 o
   5   4   2        506.25        498.11        13.97 o
   6   4   2        328.65        343.12        12.71 o
   7   4   2         28.66         26.51         2.33 o
  -6   5   2          9.59         11.32         1.14 o
  -5   5   2        143.61        136.77        14.76 o
  -4   5   2         22.55         30.94         2.07 o
  -3   5   2        412.54        396.69        25.17 o
  -2   5   2         57.35         59.20         2.82 o
  -1   5   2        284.25        306.08         7.68 o
   0   5   2         60.83         73.77         2.02 o
   1   5   2       1846.54       1987.74        42.17 o
   2   5   2         60.38         68.96         1.62 o
   3   5   2       1032.01       1051.01        23.76 o
   4   5   2          5.83          5.33         0.38 o
   5   5   2         80.37         76.21         2.63 o
   6   5   2         32.11         38.05         2.04 o
   7   5   2          1.06          1.69         1.00 o
  -5   6   2          7.73         10.62         1.18 o
  -4   6   2         26.40         30.49         2.00 o
  -3   6   2          1.68          1.63         1.87 o
  -2   6   2          1.90          5.31         1.11 o
  -1   6   2          8.28          9.54         0.44 o
   0   6   2         57.22         58.86         1.73 o
   1   6   2        178.23        194.40         5.55 o
   2   6   2          1.52          0.05         0.23 o
   3   6   2         77.38         85.44         2.50 o
   4   6   2         94.72         95.18         2.35 o
   5   6   2         21.38         17.67         0.92 o
   6   6   2         89.96         90.59         3.46 o
   7   6   2         93.40         96.06         4.13 o
  -5   7   2          3.55          1.41         1.21 o
  -4   7   2          1.53          0.71         1.11 o
  -3   7   2          1.48          1.16         0.75 o
  -2   7   2         27.56         36.56         2.53 o
  -1   7   2        172.00        192.32         4.96 o
   0   7   2          0.31          0.36         0.33 o
   1   7   2          3.19          2.01         0.37 o
   2   7   2          6.96          9.06         0.62 o
   3   7   2         15.52         15.35         1.02 o
   4   7   2        107.61        110.96         2.91 o
   5   7   2         77.16         81.27         2.74 o
   6   7   2         17.95         22.13         0.99 o
   7   7   2          0.70          1.85         0.87 o
  -4   8   2          0.66          0.00         1.11 o
  -3   8   2         35.92         30.42         3.34 o
  -2   8   2         45.75         52.35         4.65 o
  -1   8   2          5.05          2.77         0.55 o
   0   8   2         33.25         39.70         1.53 o
   1   8   2          3.92          1.01         0.43 o
   2   8   2         40.56         39.73         1.48 o
   3   8   2        269.74        288.64         8.28 o
   4   8   2         10.65          6.90         0.77 o
   5   8   2          0.75          0.00         0.56 o
   6   8   2         20.53         21.28         1.26 o
  -3   9   2          0.16          0.00         1.21 o
  -2   9   2          3.75          2.22         1.41 o
  -1   9   2          2.67          2.02         1.41 o
   0   9   2          0.06          1.54         0.58 o
   1   9   2         53.70         53.10         2.20 o
   2   9   2         31.46         36.24         1.79 o
   3   9   2        107.92        104.52         3.45 o
   4   9   2         21.80         17.36         1.56 o
   5   9   2          0.03          0.00         0.54 o
   6   9   2          2.57          2.77         0.72 o
  -2  10   2          0.18          0.10         1.52 o
  -1  10   2          5.71         10.21         2.43 o
   0  10   2          0.22          2.15         1.36 o
   1  10   2         11.03         11.28         2.53 o
   2  10   2          3.15          0.26         0.67 o
   3  10   2         31.96         32.06         1.98 o
   4  10   2         15.67         11.33         1.26 o
   5  10   2          0.08          0.00         0.62 o
  -1  11   2          2.64          2.93         2.02 o
   0  11   2         31.68         29.98         1.71 o
   1  11   2          0.68          0.45         0.86 o
   2  11   2          0.26          0.00         1.11 o
   3  11   2          0.06          1.19         0.96 o
   4  11   2          0.00          0.52         0.79 o
  -2 -10   3          0.83          0.32         0.74 o
  -1 -10   3          1.24          1.40         0.95 o
  -4  -9   3         20.05         22.31         1.87 o
  -3  -9   3          3.33          5.07         1.10 o
  -2  -9   3         20.29         21.29         1.68 o
  -1  -9   3          5.04          2.50         0.94 o
   0  -9   3          0.11          0.00         0.45 o
   1  -9   3         14.51         11.52         2.63 o
  -5  -8   3          9.90          6.39         1.18 o
  -4  -8   3          0.88          1.34         0.73 o
  -3  -8   3          0.05          0.00         0.61 o
  -2  -8   3         48.82         53.03         2.30 o
  -1  -8   3         14.26         11.53         1.03 o
   0  -8   3          7.13          4.81         0.73 o
   1  -8   3          1.12          1.21         1.72 o
   2  -8   3         27.59         22.84         3.23 o
   3  -8   3          4.00          2.63         1.72 o
  -6  -7   3          1.93          0.89         0.71 o
  -5  -7   3         11.77         10.75         1.11 o
  -4  -7   3          2.09          3.54         0.69 o
  -3  -7   3          4.65          2.57         0.65 o
  -2  -7   3         11.27          7.61         0.81 o
  -1  -7   3        256.11        264.95         6.94 o
   0  -7   3         11.81          9.05         0.91 o
   1  -7   3          5.11          4.14         1.72 o
   2  -7   3         44.76         53.97         4.85 o
   3  -7   3          4.04          2.22         1.41 o
  -6  -6   3          2.35          0.00         0.50 o
  -5  -6   3          6.99          8.41         0.91 o
  -4  -6   3         24.20         23.13         1.10 o
  -3  -6   3          0.34          0.00         0.45 o
  -2  -6   3        404.51        393.25         9.36 o
  -1  -6   3          6.18          9.22         0.62 o
   0  -6   3        128.37        139.08         3.47 o
   1  -6   3        175.18        159.46         7.83 o
   2  -6   3          4.13          3.49         1.00 o
   3  -6   3          1.84          2.43         1.21 o
   4  -6   3          0.44          0.00         0.91 o
  -7  -5   3         21.31         22.36         1.90 o
  -6  -5   3          3.85          1.94         0.46 o
  -5  -5   3         29.57         24.78         1.21 o
  -4  -5   3          3.06          2.26         0.44 o
  -3  -5   3         18.04         16.84         0.73 o
  -2  -5   3        301.38        313.85         6.98 o
  -1  -5   3        743.74        713.92        18.25 o
   0  -5   3         54.76         61.20         1.67 o
   1  -5   3         36.10         29.39         0.97 o
   2  -5   3         50.89         43.73         3.08 o
   3  -5   3          1.91          1.60         0.58 o
   4  -5   3         73.18         69.68         3.68 o
   5  -5   3         11.36         12.13         1.72 o
  -7  -4   3          0.63          1.44         1.01 o
  -6  -4   3          3.64          1.39         0.90 o
  -5  -4   3         27.27         24.95         1.40 o
  -4  -4   3        210.43        226.43         5.12 o
  -3  -4   3         64.82         53.33         1.45 o
  -2  -4   3         56.00         61.66         1.54 o
  -1  -4   3        254.34        254.85         6.14 o
   0  -4   3         78.25         97.30         2.82 o
   1  -4   3         87.19         91.36         2.25 o
   2  -4   3        104.78         99.21         3.33 o
   3  -4   3        314.52        303.70         9.26 o
   4  -4   3          0.11          0.00         0.59 o
   5  -4   3          0.03          0.00         1.19 o
  -7  -3   3          7.44          8.00         1.30 o
  -6  -3   3          2.48          3.45         1.01 o
  -5  -3   3        203.57        189.83         4.96 o
  -4  -3   3         44.13         53.30         1.52 o
  -3  -3   3        334.26        323.53         8.21 o
  -2  -3   3        351.31        350.14         7.25 o
  -1  -3   3          3.69          3.91         0.29 o
   0  -3   3         44.80         50.56         1.19 o
   1  -3   3       2413.47       2705.68        57.10 o
   2  -3   3          5.56          8.15         0.57 o
   3  -3   3         67.59         70.65         2.50 o
   4  -3   3          0.05          0.00         0.79 o
   5  -3   3         14.73         14.87         1.04 o
   6  -3   3         12.24         12.83         1.12 o
  -7  -2   3         28.65         36.67         2.38 o
  -6  -2   3         13.12         13.02         1.35 o
  -5  -2   3        492.99        502.29        15.83 o
  -4  -2   3        430.45        436.39        10.94 o
  -3  -2   3        156.58        177.73         4.05 o
  -2  -2   3        629.35        717.09        15.65 o
  -1  -2   3         90.53         75.07         1.75 o
   0  -2   3         24.72         24.00         0.67 o
   1  -2   3        182.22        156.48         3.43 o
   2  -2   3         72.34         58.65         1.98 o
   3  -2   3         43.67         42.10         1.60 o
   4  -2   3          6.19          6.62         0.51 o
   5  -2   3          1.96          2.20         0.67 o
   6  -2   3         19.85         19.85         1.13 o
  -7  -1   3         55.95         55.90         2.97 o
  -6  -1   3        199.08        199.57         9.88 o
  -5  -1   3         24.12         22.87         1.44 o
  -4  -1   3        161.75        161.77         4.78 o
  -3  -1   3        195.63        229.04         4.79 o
  -2  -1   3        123.50         94.91         2.24 o
  -1  -1   3        890.20        891.63        18.04 o
   0  -1   3        204.93        197.05         3.84 o
   1  -1   3          5.44          4.02         0.23 o
   2  -1   3        220.86        227.35         8.37 o
   3  -1   3         66.89         73.18         2.82 o
   4  -1   3        200.31        184.54         6.73 o
   5  -1   3        281.11        254.34        11.25 o
   6  -1   3          3.37          4.26         0.82 o
   7  -1   3          4.96          3.78         0.84 o
  -7   0   3          6.49          5.35         1.09 o
  -6   0   3         46.71         53.91         2.31 o
  -5   0   3          9.37          8.99         0.88 o
  -4   0   3         17.30         18.63         1.09 o
  -3   0   3        737.82        802.09        18.65 o
  -2   0   3        265.70        235.88         5.21 o
  -1   0   3        402.19        458.43         9.92 o
   0   0   3       1161.89       1138.59        26.37 o
   1   0   3        366.67        414.35         7.93 o
   2   0   3         18.31         11.17         0.68 o
   3   0   3        252.98        215.82        16.17 o
   4   0   3         57.07         55.17         2.68 o
   5   0   3          0.25          0.00         0.37 o
   6   0   3          4.73          4.96         0.64 o
   7   0   3         10.28         10.10         0.89 o
  -7   1   3          0.21          0.19         1.21 o
  -6   1   3          3.88          5.91         0.83 o
  -5   1   3        125.01        121.83         4.52 o
  -4   1   3        130.78        117.01         5.40 o
  -3   1   3          4.18          6.96         0.85 o
  -2   1   3         66.69         88.47         3.65 o
  -1   1   3         57.14         57.05         1.30 o
   0   1   3       1458.73       1441.19        28.44 o
   1   1   3       9186.74       7765.99       318.71 o
   2   1   3        419.05        483.13        11.94 o
   3   1   3       1100.86       1142.93        39.33 o
   4   1   3        192.15        165.93         6.91 o
   5   1   3          8.68          8.09         0.66 o
   6   1   3          4.37          4.71         0.70 o
   7   1   3         65.71         74.08         3.25 o
  -7   2   3         51.43         59.39         4.40 o
  -6   2   3         15.45         17.70         1.31 o
  -5   2   3         29.97         24.30         1.48 o
  -4   2   3          0.50          1.02         0.47 o
  -3   2   3        217.04        191.50         7.42 o
  -2   2   3       1195.13       1187.16        30.13 o
  -1   2   3       2602.38       2510.34        51.09 o
   0   2   3       2887.04       2816.15        53.91 o
   1   2   3       9171.38       8697.64       189.48 o
   2   2   3        116.79        102.34         2.17 o
   3   2   3         11.06         21.02         0.73 o
   4   2   3         34.03         30.94         1.33 o
   5   2   3        235.27        239.05         7.69 o
   6   2   3          0.07          0.49         0.58 o
   7   2   3         16.05         17.40         1.82 o
  -6   3   3          3.53          4.09         0.70 o
  -5   3   3          0.20          0.00         0.43 o
  -4   3   3         74.65         76.07         3.44 o
  -3   3   3        224.78        226.29         7.45 o
  -2   3   3        625.96        709.61        20.07 o
  -1   3   3        160.42        157.81         3.53 o
   0   3   3       2138.33       2126.29        57.06 o
   1   3   3         23.13         18.09         0.59 o
   2   3   3        227.25        242.39         5.64 o
   3   3   3         25.96         17.82         0.71 o
   4   3   3         26.58         24.99         1.01 o
   5   3   3        128.29        120.85         4.35 o
   6   3   3         56.21         54.43         2.25 o
   7   3   3         28.81         29.26         2.40 o
  -6   4   3          3.29          3.58         1.01 o
  -5   4   3         50.82         58.37         3.07 o
  -4   4   3         35.87         37.76         2.22 o
  -3   4   3        113.51        125.32         5.93 o
  -2   4   3        297.43        282.47         9.10 o
  -1   4   3          5.89          8.57         0.56 o
   0   4   3         65.96         76.95         1.94 o
   1   4   3        126.01        118.14         2.67 o
   2   4   3         24.69         31.03         0.93 o
   3   4   3        808.23        769.77        16.38 o
   4   4   3          5.77          4.92         0.34 o
   5   4   3          1.29          2.57         0.55 o
   6   4   3          9.74         11.16         0.95 o
   7   4   3          4.14          4.24         1.24 o
  -6   5   3          0.79          1.62         1.21 o
  -5   5   3         60.12         63.26         7.58 o
  -4   5   3         36.59         36.78         2.18 o
  -3   5   3          0.12          2.35         0.65 o
  -2   5   3          0.13          0.00         0.61 o
  -1   5   3         91.66         85.05         2.15 o
   0   5   3         11.35          8.18         0.78 o
   1   5   3        578.11        517.20         9.99 o
   2   5   3          9.48         16.08         0.64 o
   3   5   3         42.35         36.01         1.08 o
   4   5   3          3.54          2.73         0.32 o
   5   5   3        149.27        146.08         4.48 o
   6   5   3         20.55         20.86         1.46 o
   7   5   3        160.82        166.76         8.11 o
  -5   6   3          9.68         13.85         1.92 o
  -4   6   3          0.01          0.51         0.81 o
  -3   6   3         19.28         20.01         2.22 o
  -2   6   3          0.04          1.62         1.47 o
  -1   6   3        303.21        308.15         7.22 o
   0   6   3          6.61          3.77         0.36 o
   1   6   3        148.27        137.53         3.46 o
   2   6   3         40.80         53.91         1.36 o
   3   6   3         20.92         21.59         0.90 o
   4   6   3        330.09        343.01         7.55 o
   5   6   3        326.22        331.74         9.35 o
   6   6   3         14.76         16.28         1.25 o
   7   6   3          3.35          4.28         1.36 o
  -5   7   3         23.00         27.19         3.03 o
  -4   7   3          7.83          4.85         1.41 o
  -3   7   3          7.98         10.15         1.18 o
  -2   7   3        156.18        177.34         8.89 o
  -1   7   3          0.34          0.00         0.27 o
   0   7   3          1.34          1.22         0.33 o
   1   7   3          0.02          0.00         0.37 o
   2   7   3         70.01         75.65         2.10 o
   3   7   3        355.17        337.86         9.94 o
   4   7   3        116.07        119.55         3.11 o
   5   7   3          5.14          4.43         0.61 o
   6   7   3         73.16         77.91         3.12 o
   7   7   3         21.39         22.13         1.57 o
  -4   8   3         24.27         23.14         2.93 o
  -3   8   3          0.37          0.20         1.01 o
  -2   8   3         76.22         65.59         5.46 o
  -1   8   3          3.68          5.80         0.50 o
   0   8   3          0.55          0.52         0.37 o
   1   8   3         22.17         27.84         1.27 o
   2   8   3         10.64          8.34         0.69 o
   3   8   3        100.64        115.18         3.66 o
   4   8   3         29.31         33.20         1.54 o
   5   8   3         32.63         31.98         1.38 o
   6   8   3          4.72          3.94         0.56 o
  -3   9   3          0.10          0.00         1.11 o
  -2   9   3          0.25          0.00         1.11 o
  -1   9   3         29.67         33.93         1.48 o
   0   9   3          7.75          4.60         0.75 o
   1   9   3        141.60        156.74         5.22 o
   2   9   3         14.48          9.77         1.46 o
   3   9   3         94.11         87.04         2.99 o
   4   9   3         66.03         71.92         2.86 o
   5   9   3          0.88          0.00         0.53 o
   6   9   3          1.43          0.51         0.65 o
  -2  10   3          1.58          5.66         1.92 o
  -1  10   3          3.06          4.04         1.72 o
   0  10   3        162.02        158.27         6.08 o
   1  10   3        101.26        105.84         5.57 o
   2  10   3          0.36          0.92         0.78 o
   3  10   3         16.53         15.92         2.73 o
   4  10   3          8.08          3.44         0.89 o
   5  10   3          3.25          2.54         0.87 o
  -1  11   3          3.64          5.15         2.12 o
   0  11   3          2.11          3.64         0.75 o
   1  11   3         52.77         42.35         3.74 o
   2  11   3          1.70          0.10         1.01 o
   3  11   3          1.07          0.67         0.64 o
   4  11   3         23.39         18.90         1.55 o
   1  12   3         10.19          9.71         1.44 o
   2  12   3          1.49          1.82         1.31 o
  -3  -9   4          0.35          0.75         0.82 o
  -2  -9   4          3.07          2.40         0.82 o
  -1  -9   4         34.12         41.62         2.51 o
   0  -9   4         14.63         14.61         1.05 o
  -5  -8   4          6.69          4.70         1.30 o
  -4  -8   4          3.59          5.47         1.10 o
  -3  -8   4         46.07         50.80         2.38 o
  -2  -8   4         30.42         30.73         1.80 o
  -1  -8   4          2.14          0.00         1.02 o
   0  -8   4          0.07          0.00         0.46 o
   1  -8   4          1.17          0.37         1.14 o
   2  -8   4         24.28         21.12         3.13 o
  -5  -7   4         30.62         35.15         2.60 o
  -4  -7   4         14.57          8.53         1.15 o
  -3  -7   4          6.69          3.43         0.80 o
  -2  -7   4        170.91        171.03         5.24 o
  -1  -7   4         49.33         47.87         2.17 o
   0  -7   4         60.15         60.18         2.39 o
   1  -7   4         57.16         59.90         3.82 o
   2  -7   4          0.27          1.11         1.41 o
   3  -7   4          0.72          0.00         1.31 o
  -6  -6   4          3.26          1.06         0.87 o
  -5  -6   4         40.04         40.05         2.06 o
  -4  -6   4          0.22          0.00         0.54 o
  -3  -6   4         38.37         30.73         1.87 o
  -2  -6   4        368.43        404.44        11.10 o
  -1  -6   4        750.10        742.83        17.27 o
   0  -6   4         36.16         26.39         1.61 o
   1  -6   4          5.83         10.47         1.50 o
   2  -6   4         33.59         33.05         3.64 o
   3  -6   4          0.14          0.51         1.11 o
   4  -6   4          2.32          1.11         1.21 o
  -6  -5   4          0.01          0.00         0.45 o
  -5  -5   4         26.10         21.24         1.16 o
  -4  -5   4        140.75        144.58         5.02 o
  -3  -5   4        137.43        141.00         3.98 o
  -2  -5   4        387.50        351.91         8.41 o
  -1  -5   4        267.56        287.91         6.49 o
   0  -5   4         89.67         79.95         2.02 o
   1  -5   4          0.31          0.00         0.30 o
   2  -5   4          0.29          0.00         0.79 o
   3  -5   4          7.16          7.26         1.72 o
   4  -5   4          5.44          3.54         1.31 o
   5  -5   4          1.76          3.74         1.31 o
  -7  -4   4          1.69          0.00         1.31 o
  -6  -4   4          3.44          2.98         1.00 o
  -5  -4   4         21.15         25.90         1.50 o
  -4  -4   4         15.10         12.78         0.78 o
  -3  -4   4         83.02         86.31         2.77 o
  -2  -4   4        342.18        347.72         8.43 o
  -1  -4   4         88.62         92.19         2.46 o
   0  -4   4        129.32        151.48         3.26 o
   1  -4   4         76.95         76.22         2.29 o
   2  -4   4          6.12          5.42         0.74 o
   3  -4   4         97.73         92.37         3.19 o
   4  -4   4         14.40         17.88         1.34 o
   5  -4   4          1.11          0.60         0.62 o
  -7  -3   4         11.58         15.37         1.62 o
  -6  -3   4          0.17          0.00         0.79 o
  -5  -3   4        252.91        261.87         7.39 o
  -4  -3   4        294.72        277.56         6.22 o
  -3  -3   4         65.33         62.99         2.10 o
  -2  -3   4         26.68         33.76         1.04 o
  -1  -3   4        241.84        232.91         5.61 o
   0  -3   4          3.31          3.43         0.31 o
   1  -3   4        521.68        502.91        11.53 o
   2  -3   4        308.90        311.12         8.98 o
   3  -3   4         11.12         14.53         0.89 o
   4  -3   4        172.75        179.43         6.71 o
   5  -3   4          0.67          1.68         0.61 o
   6  -3   4          0.14          0.00         0.50 o
  -7  -2   4         16.68         16.21         2.42 o
  -6  -2   4         97.15         91.81         4.20 o
  -5  -2   4         12.69         12.99         1.15 o
  -4  -2   4         11.68         15.45         0.74 o
  -3  -2   4         70.65         88.35         2.77 o
  -2  -2   4         13.03         11.52         0.65 o
  -1  -2   4       1194.55       1168.24        24.51 o
   0  -2   4       1204.68       1250.56        30.47 o
   1  -2   4          7.24          2.26         0.54 o
   2  -2   4        365.17        365.44        11.39 o
   3  -2   4        109.17        109.93         2.93 o
   4  -2   4         95.67         89.79         3.64 o
   5  -2   4        277.40        293.40        11.12 o
   6  -2   4          0.56          0.72         0.88 o
  -7  -1   4          2.52          3.49         1.82 o
  -6  -1   4         88.25         90.54         5.18 o
  -5  -1   4         22.46         16.22         1.26 o
  -4  -1   4        217.42        228.57         5.47 o
  -3  -1   4         50.27         34.59         1.09 o
  -2  -1   4          0.37          0.33         0.28 o
  -1  -1   4        297.31        261.89         6.63 o
   0  -1   4        542.78        596.22        11.50 o
   1  -1   4        566.65        569.97        12.64 o
   2  -1   4        301.81        314.42         9.82 o
   3  -1   4        272.62        279.26        10.27 o
   4  -1   4         65.84         66.93         2.76 o
   5  -1   4         94.16         89.74         3.64 o
   6  -1   4         21.74         19.77         1.33 o
  -7   0   4          3.86          2.07         1.16 o
  -6   0   4          3.36          7.17         1.35 o
  -5   0   4         11.78         10.50         1.18 o
  -4   0   4        276.39        274.31        10.47 o
  -3   0   4        241.63        198.89         4.76 o
  -2   0   4         97.41        121.54         2.82 o
  -1   0   4          0.27          0.38         0.18 o
   0   0   4         69.79         45.06         1.09 o
   1   0   4       1916.52       1849.69        33.78 o
   2   0   4        361.74        402.26        11.05 o
   3   0   4          7.87          4.92         0.57 o
   4   0   4        292.34        291.69        10.53 o
   5   0   4         11.45         13.88         1.09 o
   6   0   4          2.77          2.23         0.64 o
   7   0   4          5.46          8.09         0.90 o
  -7   1   4         45.35         54.23         3.62 o
  -6   1   4         39.52         38.91         3.69 o
  -5   1   4          2.24          1.38         0.65 o
  -4   1   4        121.27        125.25         5.09 o
  -3   1   4          7.97          9.66         0.65 o
  -2   1   4        144.50        127.65         2.95 o
  -1   1   4       1839.66       1768.14        71.18 o
   0   1   4        164.19        190.13         5.39 o
   1   1   4       1745.64       1838.71        37.51 o
   2   1   4          2.42          3.16         0.19 o
   3   1   4         37.77         47.10         1.70 o
   4   1   4          6.23          7.48         0.99 o
   5   1   4        108.48        112.63         4.41 o
   6   1   4         22.11         18.57         1.34 o
   7   1   4         51.88         50.26         3.11 o
  -7   2   4          1.43          2.24         1.12 o
  -6   2   4          3.29          5.70         1.03 o
  -5   2   4          1.92          1.48         0.82 o
  -4   2   4         56.30         57.51         2.64 o
  -3   2   4        194.36        204.48         8.69 o
  -2   2   4        941.50       1012.07        23.39 o
  -1   2   4        247.63        313.36         7.42 o
   0   2   4       1487.17       1524.66        30.14 o
   1   2   4         87.56         74.13         1.76 o
   2   2   4          8.90          9.15         0.36 o
   3   2   4         11.14         14.77         0.67 o
   4   2   4         22.83         24.30         0.93 o
   5   2   4        130.57        135.01         3.96 o
   6   2   4         76.51         73.14         3.19 o
   7   2   4         29.27         28.61         2.31 o
  -6   3   4          0.05          0.00         1.01 o
  -5   3   4          9.58         14.47         1.31 o
  -4   3   4        330.18        334.85        12.61 o
  -3   3   4         18.79         27.72         1.54 o
  -2   3   4       1013.87       1133.97        24.52 o
  -1   3   4        582.54        590.46        15.47 o
   0   3   4          2.42          2.91         0.34 o
   1   3   4        787.80        851.13        23.80 o
   2   3   4        407.09        471.68        11.58 o
   3   3   4         53.71         65.11         1.57 o
   4   3   4         61.63         51.92         1.74 o
   5   3   4          0.00          0.00         0.35 o
   6   3   4          1.69          1.80         0.70 o
   7   3   4          1.31          1.78         1.16 o
  -6   4   4          3.26          3.84         1.21 o
  -5   4   4          2.34          3.43         0.96 o
  -4   4   4         45.90         46.14         3.21 o
  -3   4   4          0.36          1.57         0.57 o
  -2   4   4         82.75        101.45         3.97 o
  -1   4   4         41.15         51.14         1.41 o
   0   4   4         57.13         62.72         1.83 o
   1   4   4        956.35        960.25        21.98 o
   2   4   4        721.93        745.83        24.00 o
   3   4   4         35.28         42.69         1.15 o
   4   4   4         12.24          9.54         0.59 o
   5   4   4         10.64          9.85         1.15 o
   6   4   4          6.45          7.70         0.85 o
   7   4   4        132.31        133.83         7.28 o
  -6   5   4         45.04         44.97         4.04 o
  -5   5   4          2.07          3.73         0.82 o
  -4   5   4          6.93          7.02         0.96 o
  -3   5   4          1.00          0.00         0.57 o
  -2   5   4         71.18         75.47         3.09 o
  -1   5   4        167.42        174.22         4.91 o
   0   5   4         83.31         82.49         2.13 o
   1   5   4          1.22          7.22         0.41 o
   2   5   4        295.81        320.18         8.20 o
   3   5   4         37.31         41.87         1.25 o
   4   5   4        110.52        109.13         2.58 o
   5   5   4        321.67        322.22         9.24 o
   6   5   4         32.41         30.11         1.63 o
   7   5   4          4.49          7.27         1.62 o
  -5   6   4          8.34          8.49         1.62 o
  -4   6   4          6.48          7.33         1.07 o
  -3   6   4         16.65         14.14         1.39 o
  -2   6   4         93.02         77.11         5.76 o
  -1   6   4         54.02         59.26         1.79 o
   0   6   4          5.16          2.86         0.76 o
   1   6   4         11.50          7.31         0.49 o
   2   6   4        272.95        335.51         7.41 o
   3   6   4        228.35        227.13         5.87 o
   4   6   4        181.05        172.36         3.99 o
   5   6   4         41.96         37.92         1.57 o
   6   6   4         44.02         45.03         2.11 o
   7   6   4         27.59         30.36         2.68 o
  -5   7   4          0.12          0.30         1.21 o
  -4   7   4         13.77         13.24         2.12 o
  -3   7   4          8.92          3.51         0.87 o
  -2   7   4        602.16        618.21        27.80 o
  -1   7   4         17.63         14.73         1.18 o
   0   7   4         40.29         31.97         1.20 o
   1   7   4          0.11          1.66         0.45 o
   2   7   4        313.97        287.55         9.21 o
   3   7   4          3.40          6.33         0.53 o
   4   7   4        320.98        315.92         7.05 o
   5   7   4         23.18         20.68         1.39 o
   6   7   4          1.91          1.74         0.76 o
   7   7   4          0.00          1.95         0.94 o
  -4   8   4         51.82         62.76         5.26 o
  -3   8   4          0.20          0.00         1.01 o
  -2   8   4          3.30          4.65         1.41 o
  -1   8   4         20.47         16.64         0.96 o
   0   8   4         36.45         35.62         1.34 o
   1   8   4          4.67          1.69         0.49 o
   2   8   4        142.76        152.38         3.86 o
   3   8   4        135.52        140.52         4.32 o
   4   8   4         52.33         57.51         2.16 o
   5   8   4          7.90          4.49         0.68 o
   6   8   4          3.60          4.72         0.56 o
  -3   9   4          2.55          1.92         1.52 o
  -2   9   4          3.01          4.45         1.52 o
  -1   9   4          8.94          7.07         0.76 o
   0   9   4         56.16         63.45         2.83 o
   1   9   4         20.21         19.67         1.52 o
   2   9   4          1.53          0.00         0.89 o
   3   9   4         13.67         18.37         1.87 o
   4   9   4          4.36          3.12         0.87 o
   5   9   4          9.25          7.14         0.97 o
   6   9   4         11.78         12.91         1.08 o
  -2  10   4         35.04         44.77         4.65 o
  -1  10   4          0.45          0.00         1.31 o
   0  10   4         40.31         50.13         2.93 o
   1  10   4         35.78         45.72         3.06 o
   2  10   4          0.38          0.30         0.70 o
   3  10   4          3.87          5.09         0.89 o
   4  10   4         54.44         68.42         5.46 o
   5  10   4          0.65          0.00         0.73 o
  -1  11   4          0.00          0.51         1.62 o
   0  11   4         13.24         16.45         1.27 o
   1  11   4          1.71          2.91         1.05 o
   2  11   4          0.83          0.00         1.11 o
   3  11   4          0.14          0.29         0.74 o
   4  11   4         42.77         46.57         5.31 o
   1  12   4          0.69          1.48         0.97 o
   2  12   4          0.97          0.00         1.01 o
   3  12   4          1.50          1.52         1.41 o
  -4  -8   5          6.64          6.88         1.57 o
  -3  -8   5          3.89          6.07         1.09 o
  -2  -8   5          4.64          2.97         1.18 o
  -1  -8   5          5.78          3.89         0.95 o
   0  -8   5          4.04          5.27         0.71 o
   1  -8   5          0.63          0.69         1.25 o
  -5  -7   5          2.81          2.59         2.12 o
  -4  -7   5          5.08          6.29         1.10 o
  -3  -7   5          6.63          7.55         0.99 o
  -2  -7   5          0.71          0.02         0.66 o
  -1  -7   5         70.66         71.75         2.87 o
   0  -7   5          9.94          7.38         0.79 o
   1  -7   5          0.08          0.18         1.03 o
   2  -7   5         18.41         18.70         2.93 o
  -5  -6   5          9.21          8.24         1.05 o
  -4  -6   5         65.67         64.79         2.83 o
  -3  -6   5         15.61         16.43         1.35 o
  -2  -6   5         41.85         36.26         1.72 o
  -1  -6   5        232.16        239.60         7.90 o
   0  -6   5         34.49         30.42         1.28 o
   1  -6   5          8.16          4.38         1.28 o
   2  -6   5         36.52         35.00         2.68 o
   3  -6   5          9.69         10.21         2.02 o
  -6  -5   5          0.83          0.60         0.57 o
  -5  -5   5          0.02          0.63         0.85 o
  -4  -5   5          5.98          4.39         0.97 o
  -3  -5   5        253.10        296.29         7.85 o
  -2  -5   5         93.74         90.44         2.80 o
  -1  -5   5          1.27          1.98         0.69 o
   0  -5   5        124.30        115.27         2.82 o
   1  -5   5         12.76          9.37         0.79 o
   2  -5   5          1.87          0.00         1.11 o
   3  -5   5         49.43         55.69         4.75 o
   4  -5   5          7.85          8.31         1.34 o
  -6  -4   5         14.06         16.25         1.03 o
  -5  -4   5         46.66         49.45         2.19 o
  -4  -4   5        215.23        207.18         6.11 o
  -3  -4   5        299.11        277.72         8.06 o
  -2  -4   5         88.16         84.72         2.34 o
  -1  -4   5         16.92         11.06         0.83 o
   0  -4   5         51.83         44.86         1.36 o
   1  -4   5        133.58        142.95         3.28 o
   2  -4   5         19.31         17.46         1.06 o
   3  -4   5         29.98         27.97         1.41 o
   4  -4   5         14.81         14.57         1.55 o
   5  -4   5          3.21          2.72         1.21 o
  -6  -3   5         41.03         45.72         3.42 o
  -5  -3   5         25.71         21.71         1.35 o
  -4  -3   5          0.11          0.34         0.42 o
  -3  -3   5          0.93          1.08         0.39 o
  -2  -3   5         10.29          8.89         0.55 o
  -1  -3   5        222.85        244.33         7.03 o
   0  -3   5        265.12        255.53         5.62 o
   1  -3   5          3.93          5.17         0.36 o
   2  -3   5          0.29          0.84         0.48 o
   3  -3   5          8.26          9.69         0.88 o
   4  -3   5          0.27          2.11         0.71 o
   5  -3   5         58.23         56.70         2.69 o
  -7  -2   5          1.55          0.00         1.87 o
  -6  -2   5          0.23          0.00         1.12 o
  -5  -2   5         94.96         78.83         2.81 o
  -4  -2   5        203.15        211.21         5.66 o
  -3  -2   5        262.41        278.14         7.19 o
  -2  -2   5         90.75         94.99         2.28 o
  -1  -2   5         49.31         56.87         1.43 o
   0  -2   5        190.79        243.56         5.72 o
   1  -2   5          7.80         12.56         0.52 o
   2  -2   5         61.24         60.22         2.19 o
   3  -2   5         66.42         64.22         2.03 o
   4  -2   5          4.91          4.53         0.80 o
   5  -2   5        123.53        127.28         5.68 o
   6  -2   5         12.02         12.95         1.48 o
  -7  -1   5         25.24         22.55         2.45 o
  -6  -1   5         77.03         88.69         5.16 o
  -5  -1   5          3.08          2.22         1.14 o
  -4  -1   5        312.57        316.94         7.56 o
  -3  -1   5         61.63         75.47         2.05 o
  -2  -1   5        144.44        136.18         3.47 o
  -1  -1   5          2.31          1.15         0.26 o
   0  -1   5        129.72        140.86         3.02 o
   1  -1   5          0.12          0.01         0.16 o
   2  -1   5        483.11        506.75        15.13 o
   3  -1   5        171.26        152.07         5.73 o
   4  -1   5        563.01        545.54        18.84 o
   5  -1   5         38.28         38.01         1.99 o
   6  -1   5         15.88         13.37         1.16 o
  -7   0   5         80.28         91.57         5.44 o
  -6   0   5         98.39        116.60         6.47 o
  -5   0   5          5.01          5.95         1.00 o
  -4   0   5        442.14        419.82         9.85 o
  -3   0   5         59.53         49.63         1.73 o
  -2   0   5          3.27          0.39         0.25 o
  -1   0   5          0.39          0.00         0.18 o
   0   0   5        617.07        570.60        16.16 o
   1   0   5         41.53         39.94         0.93 o
   2   0   5        602.11        549.27        15.23 o
   3   0   5         91.28         78.95         2.72 o
   4   0   5          6.16          5.51         0.55 o
   5   0   5          0.23          0.00         0.55 o
   6   0   5         13.14         12.08         2.23 o
  -7   1   5          2.26          4.04         2.43 o
  -6   1   5         13.50         12.40         1.72 o
  -5   1   5         18.91         17.79         1.47 o
  -4   1   5         25.62         16.83         2.32 o
  -3   1   5         47.83         41.24         1.22 o
  -2   1   5         66.04         62.44         1.98 o
  -1   1   5         91.10         63.92         1.63 o
   0   1   5        355.43        274.55         5.41 o
   1   1   5         14.39         22.28         0.66 o
   2   1   5          6.29          6.43         0.32 o
   3   1   5          1.95          1.42         0.35 o
   4   1   5          0.63          0.33         0.36 o
   5   1   5        234.36        227.55         8.50 o
   6   1   5        106.58        108.21         4.43 o
   7   1   5          1.56          1.95         1.36 o
  -6   2   5          0.00          0.00         0.93 o
  -5   2   5          0.00          0.00         0.63 o
  -4   2   5         36.85         32.28         1.88 o
  -3   2   5         13.65          9.01         0.87 o
  -2   2   5       1855.25       1977.01        45.50 o
  -1   2   5         12.36         16.49         0.59 o
   0   2   5        274.59        269.98         7.57 o
   1   2   5       1060.23       1240.79        28.66 o
   2   2   5        229.31        244.15         5.37 o
   3   2   5         70.01         70.55         1.99 o
   4   2   5         71.96         62.98         2.28 o
   5   2   5          8.25          4.70         0.69 o
   6   2   5          0.40          0.00         0.96 o
   7   2   5          3.69          7.48         2.43 o
  -6   3   5         11.46          9.39         1.82 o
  -5   3   5          0.76          1.69         0.69 o
  -4   3   5        146.53        155.09         6.27 o
  -3   3   5         30.69         34.66         1.89 o
  -2   3   5         95.16         81.52         2.12 o
  -1   3   5        553.02        567.13        13.25 o
   0   3   5       1276.30       1322.61        25.51 o
   1   3   5          0.07          0.20         0.23 o
   2   3   5       2298.96       2477.14        50.05 o
   3   3   5          7.53          3.36         0.28 o
   4   3   5         38.32         43.08         1.68 o
   5   3   5         27.96         23.20         1.08 o
   6   3   5         30.04         30.34         2.43 o
   7   3   5         44.61         46.70         3.54 o
  -6   4   5         31.48         30.57         2.62 o
  -5   4   5         16.03         14.30         1.32 o
  -4   4   5         41.63         32.88         1.92 o
  -3   4   5          7.55          8.44         1.92 o
  -2   4   5          8.28          4.70         0.36 o
  -1   4   5       1823.03       1708.67        50.54 o
   0   4   5       1017.49       1093.51        25.45 o
   1   4   5         56.34         65.82         1.61 o
   2   4   5       1227.30       1261.24        28.92 o
   3   4   5          0.16          0.00         0.24 o
   4   4   5          3.12          3.29         0.47 o
   5   4   5          6.95          8.53         0.69 o
   6   4   5         64.27         63.71         5.81 o
   7   4   5          1.93          4.94         1.29 o
  -6   5   5          7.47          8.39         1.82 o
  -5   5   5          0.17          0.00         0.91 o
  -4   5   5         12.45          9.39         1.18 o
  -3   5   5         12.36          7.22         1.21 o
  -2   5   5        222.37        242.79         6.16 o
  -1   5   5          0.29          0.00         0.35 o
   0   5   5        458.55        448.90        10.47 o
   1   5   5        296.15        364.55         8.60 o
   2   5   5          0.03          0.69         0.52 o
   3   5   5         28.89         31.01         0.96 o
   4   5   5         43.19         42.45         1.23 o
   5   5   5          8.55          6.85         1.01 o
   6   5   5         45.12         42.14         2.31 o
   7   5   5         40.40         41.14         3.04 o
  -5   6   5          1.36          0.71         1.11 o
  -4   6   5         28.97         29.71         3.13 o
  -3   6   5          0.14          0.40         0.71 o
  -2   6   5        448.89        492.28        30.17 o
  -1   6   5         88.39        102.54         3.06 o
   0   6   5          7.65          4.74         0.85 o
   1   6   5         86.65         97.33         2.83 o
   2   6   5        169.02        186.88         5.44 o
   3   6   5          7.96         11.51         0.84 o
   4   6   5        705.42        741.81        15.97 o
   5   6   5          8.22          9.81         0.84 o
   6   6   5          2.27          1.45         0.69 o
   7   6   5          0.64          0.37         1.07 o
  -5   7   5          0.00          1.41         1.41 o
  -4   7   5         80.81         79.94         6.27 o
  -3   7   5          0.27          0.10         1.01 o
  -2   7   5         12.64         15.33         1.68 o
  -1   7   5         66.14         71.24         2.12 o
   0   7   5         50.30         56.00         1.95 o
   1   7   5         34.93         56.69         2.25 o
   2   7   5        680.68        727.50        19.96 o
   3   7   5        112.27        104.41         3.02 o
   4   7   5         87.68         84.03         2.52 o
   5   7   5         14.94         14.31         0.91 o
   6   7   5         20.03         17.66         1.43 o
   7   7   5          6.31          6.33         1.18 o
  -4   8   5          0.16          0.00         1.21 o
  -3   8   5          0.82          1.41         1.41 o
  -2   8   5          0.76          0.51         1.21 o
  -1   8   5          1.24          1.16         0.52 o
   0   8   5        116.67        120.34         3.40 o
   1   8   5         84.71         65.19         3.60 o
   2   8   5          7.02          6.26         1.43 o
   3   8   5          1.43          2.55         0.59 o
   4   8   5          0.54          0.00         1.03 o
   5   8   5         41.88         46.47         1.85 o
   6   8   5          6.39          6.68         0.65 o
  -3   9   5          0.68          0.00         1.52 o
  -2   9   5          2.50          1.31         1.31 o
  -1   9   5         17.19         18.99         1.20 o
   0   9   5         14.36         10.40         1.38 o
   1   9   5          0.00          0.00         0.62 o
   2   9   5          2.72          5.31         0.86 o
   3   9   5         29.28         36.23         1.95 o
   4   9   5        122.94        124.58         5.18 o
   5   9   5          2.25          0.00         0.64 o
   6   9   5          3.47          3.51         0.73 o
  -2  10   5          8.33          7.58         2.12 o
  -1  10   5          6.95          8.58         0.95 o
   0  10   5         27.96         35.55         1.98 o
   1  10   5         41.53         38.85         4.50 o
   2  10   5         26.04         15.67         2.31 o
   3  10   5          9.45          7.54         1.01 o
   4  10   5         48.36         51.17         3.29 o
   5  10   5          0.11          0.00         0.64 o
  -1  11   5          5.32          3.74         2.02 o
   0  11   5         40.97         51.41         4.60 o
   1  11   5         12.76          9.77         1.62 o
   2  11   5         14.06         14.86         2.32 o
   3  11   5          2.13          0.00         0.96 o
   4  11   5          4.98          4.44         1.18 o
   1  12   5          9.99          6.97         1.62 o
   2  12   5          1.77          0.00         1.11 o
   3  12   5          0.69          0.10         1.31 o
  -2  -8   6          8.43          9.06         1.15 o
  -1  -8   6         14.12         17.92         2.42 o
   0  -8   6          2.27          0.91         0.55 o
  -4  -7   6         12.20          8.02         1.28 o
  -3  -7   6          1.25          2.16         0.80 o
  -2  -7   6          4.06          4.17         0.94 o
  -1  -7   6         51.05         60.34         2.60 o
   0  -7   6         16.35         19.00         1.30 o
   1  -7   6         10.01         10.21         1.72 o
   2  -7   6          1.76          1.11         1.62 o
  -5  -6   6          0.02          0.00         0.83 o
  -4  -6   6          0.07          1.65         0.87 o
  -3  -6   6         19.01         23.94         1.57 o
  -2  -6   6         45.42         43.66         2.02 o
  -1  -6   6         15.63         12.58         1.09 o
   0  -6   6         65.44         64.76         2.57 o
   1  -6   6          0.08          0.00         1.01 o
   2  -6   6          0.81          1.52         1.41 o
   3  -6   6         45.31         56.50         5.26 o
  -5  -5   6          9.45         15.01         2.06 o
  -4  -5   6        101.22         99.63         5.98 o
  -3  -5   6        253.56        245.33         7.77 o
  -2  -5   6        165.22        157.85         4.86 o
  -1  -5   6        138.02        130.01         4.97 o
   0  -5   6         20.80         24.97         2.22 o
   1  -5   6          0.54          0.00         0.41 o
   2  -5   6          5.88          5.20         1.11 o
   3  -5   6          0.99          0.40         1.31 o
   4  -5   6          0.01          0.33         0.99 o
  -6  -4   6         34.57         39.36         1.85 o
  -5  -4   6         86.29         75.63         3.61 o
  -4  -4   6          1.82          4.15         0.96 o
  -3  -4   6         60.71         62.84         2.38 o
  -2  -4   6         23.19         19.82         2.05 o
  -1  -4   6          9.59         11.03         0.94 o
   0  -4   6         81.21         81.38         2.23 o
   1  -4   6         21.26         15.08         0.74 o
   2  -4   6         76.22         73.17         3.14 o
   3  -4   6         26.87         29.83         2.53 o
   4  -4   6          0.56          0.00         1.26 o
  -6  -3   6          6.04          5.66         2.32 o
  -5  -3   6          1.29          0.00         0.51 o
  -4  -3   6         21.48         20.64         1.37 o
  -3  -3   6        182.85        210.98         5.28 o
  -2  -3   6         78.34         74.78         2.12 o
  -1  -3   6          4.83          6.27         0.64 o
   0  -3   6        494.48        516.07        10.55 o
   1  -3   6         94.44         93.08         2.25 o
   2  -3   6          0.22          0.00         0.43 o
   3  -3   6          4.30          3.82         0.80 o
   4  -3   6          2.70          5.95         1.67 o
   5  -3   6         29.73         32.10         2.47 o
  -6  -2   6         35.11         33.34         6.22 o
  -5  -2   6         14.34         14.92         1.03 o
  -4  -2   6        107.36        109.62         3.90 o
  -3  -2   6          7.40          5.26         0.52 o
  -2  -2   6          0.50          0.00         0.31 o
  -1  -2   6         77.09         75.67         1.90 o
   0  -2   6          2.40          1.11         0.30 o
   1  -2   6          0.03          0.25         0.19 o
   2  -2   6         79.04         83.46         2.98 o
   3  -2   6        139.88        145.31         5.65 o
   4  -2   6        234.53        243.13         9.07 o
   5  -2   6         12.61         15.28         1.70 o
  -6  -1   6         43.47         55.03         3.90 o
  -5  -1   6          1.23          0.00         0.90 o
  -4  -1   6        287.59        305.85         8.04 o
  -3  -1   6          6.43          6.87         0.60 o
  -2  -1   6         10.88         10.06         0.78 o
  -1  -1   6          2.25          5.43         0.55 o
   0  -1   6        273.53        279.81         6.26 o
   1  -1   6         30.65         24.71         0.84 o
   2  -1   6        410.97        433.99        12.17 o
   3  -1   6        104.48        120.73         4.94 o
   4  -1   6          5.56          7.80         0.96 o
   5  -1   6         39.95         42.13         2.62 o
   6  -1   6          0.67          1.21         0.91 o
  -6   0   6         22.54         28.90         2.82 o
  -5   0   6         39.30         39.12         2.98 o
  -4   0   6        134.82        126.11         3.53 o
  -3   0   6         28.30         31.57         1.10 o
  -2   0   6         80.80         97.91         3.08 o
  -1   0   6        332.12        363.05         7.21 o
   0   0   6        121.30        107.73         3.41 o
   1   0   6        281.05        291.21         6.02 o
   2   0   6         37.32         40.51         1.07 o
   3   0   6         18.87         20.10         1.38 o
   4   0   6         40.88         36.93         1.88 o
   5   0   6        105.77         88.89         3.77 o
   6   0   6         62.38         66.45         7.88 o
  -6   1   6          8.94          6.77         1.57 o
  -5   1   6          0.01          0.00         0.85 o
  -4   1   6         48.82         42.99         2.47 o
  -3   1   6        147.06        161.50         4.33 o
  -2   1   6        194.58        191.50         5.03 o
  -1   1   6         54.39         46.75         1.37 o
   0   1   6         80.16         92.22         2.43 o
   1   1   6        103.26         91.18         2.18 o
   2   1   6          0.12          0.04         0.22 o
   3   1   6        277.80        286.89        10.46 o
   4   1   6        150.41        165.69         5.43 o
   5   1   6          1.66          1.46         0.82 o
   6   1   6         36.63         34.17         5.00 o
  -6   2   6          0.04          0.00         1.04 o
  -5   2   6          6.92          7.41         1.38 o
  -4   2   6        114.68        127.07         6.87 o
  -3   2   6         90.00         94.93         2.49 o
  -2   2   6         83.88         79.90         2.13 o
  -1   2   6          5.86          4.45         0.54 o
   0   2   6          5.21          5.26         0.36 o
   1   2   6        144.50        140.85         3.23 o
   2   2   6       1207.71       1245.56        26.46 o
   3   2   6         24.96         28.24         1.37 o
   4   2   6         97.51         91.29         3.27 o
   5   2   6        259.82        233.32         7.53 o
   6   2   6         55.00         50.39         3.24 o
  -6   3   6         17.79         19.87         2.20 o
  -5   3   6         23.36         22.27         5.31 o
  -4   3   6         16.68         10.07         1.13 o
  -3   3   6         62.05         59.39         1.64 o
  -2   3   6         57.23         71.60         1.94 o
  -1   3   6        102.42        104.21         2.54 o
   0   3   6        673.49        671.44        15.23 o
   1   3   6         84.52         86.42         2.43 o
   2   3   6       1732.49       1753.06        45.37 o
   3   3   6          9.53         12.15         0.49 o
   4   3   6          0.10          0.00         0.29 o
   5   3   6          3.21          3.31         0.63 o
   6   3   6        107.70        103.59         5.40 o
   7   3   6          3.29          3.76         1.23 o
  -6   4   6         12.25          8.76         1.56 o
  -5   4   6          0.04          0.00         0.86 o
  -4   4   6         30.04         29.03         1.87 o
  -3   4   6         44.05         51.40         2.62 o
  -2   4   6          4.21          4.56         0.44 o
  -1   4   6         64.84         70.87         3.17 o
   0   4   6        270.00        240.28         8.14 o
   1   4   6        414.98        439.59        10.35 o
   2   4   6        104.47        110.42         2.81 o
   3   4   6         15.59         18.38         0.67 o
   4   4   6         27.17         28.10         1.40 o
   5   4   6          0.09          0.14         0.69 o
   6   4   6         76.59         73.78         5.96 o
   7   4   6         34.53         35.07         4.14 o
  -5   5   6          2.29          1.92         1.31 o
  -4   5   6          0.87          1.01         1.21 o
  -3   5   6          3.38          2.23         0.96 o
  -2   5   6        357.35        319.36         8.08 o
  -1   5   6        844.77        877.91        21.81 o
   0   5   6          0.79          0.02         0.42 o
   1   5   6         31.15         19.69         0.69 o
   2   5   6          5.21          7.81         0.52 o
   3   5   6         16.90         23.80         0.84 o
   4   5   6        116.88        119.12         3.24 o
   5   5   6         38.60         36.31         1.92 o
   6   5   6          5.40          6.22         1.05 o
   7   5   6          0.11          0.00         1.36 o
  -5   6   6          1.60          0.71         1.31 o
  -4   6   6         33.84         29.92         3.23 o
  -3   6   6         34.79         36.99         2.61 o
  -2   6   6          5.64          2.10         0.38 o
  -1   6   6         14.27         14.06         0.81 o
   0   6   6         54.39         51.88         2.12 o
   1   6   6          3.90          6.44         0.57 o
   2   6   6        480.95        465.11        11.84 o
   3   6   6         36.20         33.98         1.17 o
   4   6   6         19.87         17.72         1.33 o
   5   6   6         25.31         30.88         1.94 o
   6   6   6         12.06          9.95         1.23 o
  -5   7   6          6.49         11.12         2.22 o
  -4   7   6          9.63          6.97         1.82 o
  -3   7   6         15.42         17.08         2.43 o
  -2   7   6         39.22         39.52         2.13 o
  -1   7   6          2.81          0.74         0.42 o
   0   7   6        101.39         94.54         2.99 o
   1   7   6        121.32        135.88         3.78 o
   2   7   6          8.04          8.80         0.99 o
   3   7   6          5.48          7.97         0.60 o
   4   7   6          1.76          0.00         0.61 o
   5   7   6          2.42          1.59         0.74 o
   6   7   6         10.10         10.05         1.58 o
  -4   8   6          0.20          0.00         1.31 o
  -3   8   6         10.86          7.98         2.02 o
  -2   8   6          0.05          1.21         1.31 o
  -1   8   6         51.64         67.30         3.62 o
   0   8   6         10.46         14.00         1.31 o
   1   8   6          3.06          0.20         0.57 o
   2   8   6          1.25          2.77         0.64 o
   3   8   6         59.45         58.30         2.38 o
   4   8   6         23.70         24.33         1.71 o
   5   8   6          1.64          2.84         0.64 o
   6   8   6          6.93          8.52         1.13 o
  -3   9   6         13.94         11.72         2.43 o
  -2   9   6          0.55          0.61         1.52 o
  -1   9   6        125.32        123.41         4.79 o
   0   9   6          0.02          0.00         0.62 o
   1   9   6         10.69          9.58         1.09 o
   2   9   6         27.69         39.47         2.03 o
   3   9   6         21.17         16.29         1.33 o
   4   9   6         34.51         55.97         3.43 o
   5   9   6         20.84         17.28         1.32 o
   6   9   6          2.37          0.59         0.61 o
  -2  10   6          0.16          0.10         1.41 o
  -1  10   6          3.00          2.63         0.51 o
   0  10   6         12.42         13.02         2.63 o
   1  10   6         29.27         18.46         1.97 o
   2  10   6          4.54          9.99         1.22 o
   3  10   6          2.73          0.00         0.82 o
   4  10   6          2.85          0.97         1.11 o
   5  10   6          6.11          7.91         1.05 o
  -1  11   6          0.49          1.76         0.45 o
   0  11   6          1.07          2.52         1.77 o
   1  11   6          6.96          6.41         1.35 o
   2  11   6          1.91          2.43         1.41 o
   3  11   6          0.39          0.00         0.70 o
   4  11   6         22.42         15.46         2.43 o
   1  12   6         32.36         31.03         3.34 o
   2  12   6          2.71          1.01         1.21 o
  -3  -7   7          0.59          0.96         0.88 o
  -2  -7   7         18.70         21.25         1.69 o
  -1  -7   7          5.08          2.39         0.95 o
   0  -7   7          0.50          1.19         0.63 o
  -4  -6   7         22.38         21.92         1.87 o
  -3  -6   7          0.38          0.00         0.66 o
  -2  -6   7          2.53          3.42         0.90 o
  -1  -6   7         32.42         31.43         1.77 o
   0  -6   7          8.50          8.11         0.98 o
   1  -6   7          2.56          5.87         1.39 o
   2  -6   7          3.52          3.94         1.82 o
  -5  -5   7         14.41         12.33         1.79 o
  -4  -5   7         18.54         20.37         2.22 o
  -3  -5   7         10.66         11.46         1.19 o
  -2  -5   7          3.68          2.51         0.70 o
  -1  -5   7          4.55          1.90         0.71 o
   0  -5   7         25.46         32.44         1.66 o
   1  -5   7          5.71          4.78         0.60 o
   2  -5   7         13.70         15.06         2.63 o
   3  -5   7          5.03          5.66         1.92 o
  -5  -4   7          0.02          0.92         0.83 o
  -4  -4   7         26.03         25.15         4.00 o
  -3  -4   7        141.82        147.94         5.24 o
  -2  -4   7          5.71          5.80         0.82 o
  -1  -4   7          7.88          8.64         0.87 o
   0  -4   7        480.39        460.54        12.82 o
   1  -4   7         58.37         48.61         1.92 o
   2  -4   7          0.06          0.00         0.55 o
   3  -4   7          1.70          1.36         1.00 o
   4  -4   7          1.04          0.00         0.96 o
  -6  -3   7         11.97          9.20         0.81 o
  -5  -3   7         25.63         28.87         1.97 o
  -4  -3   7         50.61         64.23         3.22 o
  -3  -3   7         16.52         17.07         1.66 o
  -2  -3   7        169.31        181.14         5.49 o
  -1  -3   7        171.38        170.52         4.67 o
   0  -3   7          7.90          6.54         0.54 o
   1  -3   7          0.19          1.02         0.38 o
   2  -3   7          6.10          4.87         1.27 o
   3  -3   7          0.10          0.08         0.82 o
   4  -3   7         16.20         17.80         1.82 o
  -6  -2   7          9.61         13.30         2.06 o
  -5  -2   7          4.54          3.79         0.66 o
  -4  -2   7         60.15         72.24         2.87 o
  -3  -2   7         96.76         95.63         2.69 o
  -2  -2   7          4.79          2.85         0.48 o
  -1  -2   7        120.21        114.36         2.97 o
   0  -2   7         16.16         16.57         0.78 o
   1  -2   7         57.06         54.24         1.43 o
   2  -2   7        123.57        126.98         4.35 o
   3  -2   7         10.60         14.29         1.57 o
   4  -2   7          7.71          6.34         1.72 o
   5  -2   7         34.65         47.18         3.07 o
  -6  -1   7         32.72         40.40         6.47 o
  -5  -1   7         40.22         40.86         1.76 o
  -4  -1   7          7.42         10.00         0.94 o
  -3  -1   7          7.05          2.69         0.51 o
  -2  -1   7          0.96          0.51         0.38 o
  -1  -1   7         29.56         27.09         1.04 o
   0  -1   7        166.26        163.16         3.57 o
   1  -1   7        145.60        145.19         2.99 o
   2  -1   7        350.73        333.77         7.76 o
   3  -1   7        169.20        173.51         6.67 o
   4  -1   7          8.90          9.06         1.31 o
   5  -1   7          8.78         10.36         1.51 o
  -6   0   7          0.42          2.11         1.46 o
  -5   0   7          2.71          2.60         1.21 o
  -4   0   7         14.90         11.71         0.94 o
  -3   0   7         70.41         82.93         2.51 o
  -2   0   7         67.22         62.88         2.02 o
  -1   0   7          0.46          0.35         0.28 o
   0   0   7        638.69        607.84        16.92 o
   1   0   7         80.29         85.97         1.88 o
   2   0   7        171.85        188.20         4.21 o
   3   0   7        691.96        682.37        24.16 o
   4   0   7         57.14         62.07         2.90 o
   5   0   7          0.14          2.20         0.99 o
   6   0   7         38.37         39.86         2.81 o
  -6   1   7          8.19          5.52         1.60 o
  -5   1   7         23.67         31.60         4.14 o
  -4   1   7          8.41          4.91         0.60 o
  -3   1   7         65.22         70.67         2.05 o
  -2   1   7         41.62         41.27         1.34 o
  -1   1   7         13.54         13.06         0.71 o
   0   1   7          8.68         13.67         0.91 o
   1   1   7        136.57        118.04         3.00 o
   2   1   7        361.94        348.69         7.63 o
   3   1   7         20.13         22.42         1.57 o
   4   1   7         87.78         91.26         4.21 o
   5   1   7        155.17        161.02         7.71 o
   6   1   7          4.66          4.35         1.23 o
  -6   2   7         19.73         24.86         2.73 o
  -5   2   7          9.95         11.14         2.58 o
  -4   2   7         24.94         25.71         2.43 o
  -3   2   7        191.35        201.22         4.96 o
  -2   2   7          0.00          0.00         0.30 o
  -1   2   7         14.40         12.10         0.72 o
   0   2   7         33.27         20.78         0.74 o
   1   2   7          8.98         12.02         0.59 o
   2   2   7        840.36        915.13        18.51 o
   3   2   7        315.47        327.12         8.42 o
   4   2   7         65.16         59.26         2.35 o
   5   2   7          1.00          2.12         1.01 o
   6   2   7          9.21          7.35         1.31 o
  -6   3   7         10.09          9.44         1.84 o
  -5   3   7         34.55         36.57         2.98 o
  -4   3   7          1.42          2.47         1.08 o
  -3   3   7          1.02          0.00         0.34 o
  -2   3   7          4.28          0.90         0.33 o
  -1   3   7         84.42         84.58         2.33 o
   0   3   7        302.64        294.58         5.92 o
   1   3   7        402.52        401.89         9.49 o
   2   3   7         17.70         20.37         0.79 o
   3   3   7         73.35         68.49         1.73 o
   4   3   7          0.32          0.00         0.48 o
   5   3   7          4.23          5.11         0.86 o
   6   3   7         57.60         65.39         5.41 o
  -6   4   7          2.56          0.00         1.72 o
  -5   4   7          1.12          0.00         1.11 o
  -4   4   7          1.81          1.06         0.95 o
  -3   4   7          9.20         15.71         1.24 o
  -2   4   7        164.27        139.12         3.54 o
  -1   4   7       2245.47       2294.20        68.66 o
   0   4   7          9.46          9.80         0.66 o
   1   4   7          9.88          9.15         0.53 o
   2   4   7         53.00         58.79         1.66 o
   3   4   7         48.00         43.55         1.26 o
   4   4   7         35.17         35.41         1.72 o
   5   4   7        102.84         97.11         4.08 o
   6   4   7          0.95          2.45         1.14 o
  -5   5   7          6.44          6.57         1.42 o
  -4   5   7         26.40         29.74         2.83 o
  -3   5   7        203.49        230.65         9.19 o
  -2   5   7         83.54         86.99         2.52 o
  -1   5   7          4.84          9.00         0.77 o
   0   5   7          0.00          0.00         0.44 o
   1   5   7          7.27          3.56         0.46 o
   2   5   7          1.65          1.10         0.34 o
   3   5   7        146.10        151.16         3.55 o
   4   5   7          0.02          0.00         0.33 o
   5   5   7          1.24          0.50         0.67 o
   6   5   7          5.22          5.23         1.05 o
  -5   6   7         19.38         17.48         2.73 o
  -4   6   7          2.55          3.74         1.62 o
  -3   6   7         21.51         24.05         3.13 o
  -2   6   7         14.47          7.93         1.14 o
  -1   6   7          0.02          0.66         0.70 o
   0   6   7        246.70        286.87         8.10 o
   1   6   7         14.59         14.94         0.83 o
   2   6   7         29.17         49.68         1.87 o
   3   6   7        133.75        132.69         3.65 o
   4   6   7          2.83          0.97         0.51 o
   5   6   7          5.18          6.41         1.18 o
   6   6   7         15.06         17.23         1.92 o
  -4   7   7          1.69          0.10         1.41 o
  -3   7   7          0.77          0.30         1.41 o
  -2   7   7          7.84          7.08         0.70 o
  -1   7   7        211.63        187.13         6.05 o
   0   7   7          9.11         12.23         0.81 o
   1   7   7         75.47         58.16         2.58 o
   2   7   7          9.90          6.52         0.82 o
   3   7   7         41.45         50.52         1.72 o
   4   7   7         17.64         21.83         1.19 o
   5   7   7          2.02          3.10         0.57 o
   6   7   7          1.39          1.08         1.10 o
  -4   8   7          6.59          4.65         1.92 o
  -3   8   7         29.78         28.40         3.64 o
  -2   8   7         20.49         25.21         1.63 o
  -1   8   7        155.78        160.27         6.07 o
   0   8   7         13.03         10.65         1.33 o
   1   8   7         42.84         52.92         3.24 o
   2   8   7          0.52          1.72         0.64 o
   3   8   7         42.65         35.03         2.06 o
   4   8   7          2.59          3.16         0.83 o
   5   8   7        143.88        134.93         4.58 o
   6   8   7          3.45          2.11         1.09 o
  -3   9   7         19.85         20.21         3.03 o
  -2   9   7          6.19          3.74         1.72 o
  -1   9   7         24.38         26.01         1.57 o
   0   9   7         60.94         57.86         3.52 o
   1   9   7         61.39         58.42         2.88 o
   2   9   7          0.28          0.23         0.59 o
   3   9   7         56.94         60.29         4.06 o
   4   9   7          2.06          2.37         0.83 o
   5   9   7          0.20          0.89         0.84 o
  -2  10   7          0.01          0.00         1.52 o
  -1  10   7          1.26          2.55         0.57 o
   0  10   7          7.23          8.50         1.36 o
   1  10   7         34.07         46.58         3.23 o
   2  10   7          7.00          4.27         1.07 o
   3  10   7          0.88          1.51         0.89 o
   4  10   7         21.89         28.30         2.32 o
   5  10   7          8.95          8.41         1.23 o
  -1  11   7         18.62         20.54         1.38 o
   0  11   7         16.97         14.16         1.64 o
   1  11   7          7.00         10.68         1.66 o
   2  11   7          2.26          2.22         1.41 o
   3  11   7          0.01          0.00         0.89 o
   4  11   7          0.02          0.51         1.41 o
  -3  -6   8          8.95          8.07         1.27 o
  -2  -6   8          8.89          7.73         1.13 o
  -1  -6   8          0.16          0.52         0.65 o
   0  -6   8         16.01         14.15         1.37 o
   1  -6   8          4.69          5.86         2.02 o
  -4  -5   8          3.59          2.69         1.27 o
  -3  -5   8         36.44         34.14         1.92 o
  -2  -5   8         12.59         15.02         1.41 o
  -1  -5   8          9.09          7.39         0.89 o
   0  -5   8         93.26        105.29         5.51 o
   1  -5   8         16.96         16.91         1.09 o
   2  -5   8          2.93          4.04         1.92 o
  -5  -4   8          8.69          7.17         1.50 o
  -4  -4   8          1.76          4.55         1.29 o
  -3  -4   8          9.50          6.79         1.48 o
  -2  -4   8         54.77         69.76         3.36 o
  -1  -4   8         23.46         23.96         1.52 o
   0  -4   8         61.04         65.10         2.57 o
   1  -4   8          9.59          9.95         0.87 o
   2  -4   8          0.84          0.00         1.21 o
   3  -4   8          2.22          1.92         1.52 o
  -5  -3   8          0.22          0.00         0.95 o
  -4  -3   8          0.24          0.98         0.94 o
  -3  -3   8          3.27          1.86         0.78 o
  -2  -3   8          0.31          0.00         0.70 o
  -1  -3   8         13.41         10.97         1.07 o
   0  -3   8        155.88        139.25         4.27 o
   1  -3   8         79.82         77.52         2.84 o
   2  -3   8         17.35         18.13         1.68 o
   3  -3   8          3.17          2.23         0.99 o
   4  -3   8          5.88          8.40         1.42 o
  -5  -2   8          9.39          9.84         1.26 o
  -4  -2   8          1.96          0.93         0.86 o
  -3  -2   8         99.77         99.62         3.76 o
  -2  -2   8         65.77         62.62         2.36 o
  -1  -2   8         87.52         82.67         3.03 o
   0  -2   8         84.09         83.13         2.25 o
   1  -2   8         19.63         18.51         0.81 o
   2  -2   8         25.98         21.31         1.43 o
   3  -2   8          9.51         11.97         1.50 o
   4  -2   8          4.44          6.82         1.28 o
  -6  -1   8          3.89          1.19         1.41 o
  -5  -1   8          0.28          0.48         0.50 o
  -4  -1   8          6.43          3.74         0.75 o
  -3  -1   8         12.26         10.56         1.22 o
  -2  -1   8         64.52         69.92         2.85 o
  -1  -1   8         32.30         34.00         1.37 o
   0  -1   8        150.09        146.30         3.68 o
   1  -1   8        143.27        146.81         3.06 o
   2  -1   8         86.52         87.31         2.63 o
   3  -1   8        135.12        137.54         6.62 o
   4  -1   8          2.11          0.67         0.96 o
   5  -1   8          4.57          5.50         1.26 o
  -6   0   8          0.88          0.00         1.25 o
  -5   0   8          5.36          5.67         0.59 o
  -4   0   8         70.30         54.45         2.30 o
  -3   0   8          0.73          0.43         0.55 o
  -2   0   8         31.59         29.35         1.40 o
  -1   0   8         19.25         14.17         0.75 o
   0   0   8        183.56        186.68         5.06 o
   1   0   8        102.49        110.20         2.39 o
   2   0   8          3.12          4.85         0.44 o
   3   0   8         74.97         82.75         4.46 o
   4   0   8          2.91          5.52         1.72 o
   5   0   8         38.91         40.30         2.86 o
  -6   1   8          0.35          0.46         2.43 o
  -5   1   8          0.21          0.71         1.67 o
  -4   1   8         21.24         20.97         1.23 o
  -3   1   8        324.17        328.91         9.31 o
  -2   1   8          1.49          0.67         0.37 o
  -1   1   8         36.36         37.95         1.26 o
   0   1   8          3.51          2.47         0.43 o
   1   1   8         36.97         35.56         1.11 o
   2   1   8        261.14        255.33         5.70 o
   3   1   8        384.39        393.32        14.35 o
   4   1   8         19.40         17.12         1.78 o
   5   1   8         22.12         21.74         2.17 o
  -6   2   8         20.44         31.71         7.28 o
  -5   2   8         63.81         71.47         4.67 o
  -4   2   8         26.05         27.23         1.31 o
  -3   2   8        126.40        121.94         4.28 o
  -2   2   8          1.24          1.15         0.37 o
  -1   2   8          8.83         12.13         0.71 o
   0   2   8         43.83         41.00         1.35 o
   1   2   8        494.24        472.25        10.40 o
   2   2   8        162.30        182.49         4.19 o
   3   2   8          6.75          6.02         0.73 o
   4   2   8          7.20          5.29         1.26 o
   5   2   8          6.61          7.13         1.31 o
   6   2   8         28.21         29.42         2.62 o
  -5   3   8          0.22          0.00         1.16 o
  -4   3   8          0.05          0.00         0.87 o
  -3   3   8          0.19          0.00         0.55 o
  -2   3   8          1.96          1.75         0.44 o
  -1   3   8        310.48        324.82         8.50 o
   0   3   8         20.15         22.53         0.93 o
   1   3   8          8.33         10.09         0.60 o
   2   3   8         94.38         97.39         2.69 o
   3   3   8         47.54         41.08         1.48 o
   4   3   8         84.05         87.05         4.67 o
   5   3   8         60.06         63.11         2.98 o
   6   3   8          7.64          7.26         1.48 o
  -5   4   8          4.80          5.23         1.57 o
  -4   4   8          1.44          2.45         1.18 o
  -3   4   8         90.23         91.93         3.32 o
  -2   4   8          7.50          6.75         0.61 o
  -1   4   8        209.18        201.83         5.49 o
   0   4   8         15.38         15.35         0.81 o
   1   4   8         39.87         44.91         1.45 o
   2   4   8         68.76         64.23         1.84 o
   3   4   8        263.59        242.53         5.89 o
   4   4   8         12.15          6.73         1.87 o
   5   4   8          0.38          0.00         0.67 o
   6   4   8         13.15         13.34         1.84 o
  -5   5   8         11.52         12.00         1.99 o
  -4   5   8          7.27          9.34         1.60 o
  -3   5   8         95.04         85.35         3.19 o
  -2   5   8        176.01        201.43         5.97 o
  -1   5   8         10.91          9.06         0.91 o
   0   5   8         78.26         70.21         2.20 o
   1   5   8         46.49         41.25         2.34 o
   2   5   8         23.93         22.74         0.92 o
   3   5   8        340.74        315.89         9.29 o
   4   5   8          2.18          0.79         0.57 o
   5   5   8          4.11          5.65         0.99 o
   6   5   8          0.26          1.31         1.14 o
  -5   6   8         26.24         22.23         3.23 o
  -4   6   8          9.73          8.99         2.12 o
  -3   6   8          1.23          1.92         1.41 o
  -2   6   8         70.99         58.40         2.59 o
  -1   6   8         21.81         22.36         1.20 o
   0   6   8         44.59         31.69         1.64 o
   1   6   8        104.73        103.92         2.98 o
   2   6   8         38.67         54.48         1.86 o
   3   6   8          9.61         11.87         0.82 o
   4   6   8         41.06         33.68         1.43 o
   5   6   8         19.54         16.80         1.50 o
   6   6   8          0.03          0.00         0.78 o
  -4   7   8          2.07          0.20         1.52 o
  -3   7   8         20.49         23.04         3.13 o
  -2   7   8          2.71          3.51         0.71 o
  -1   7   8        161.41        173.39        10.90 o
   0   7   8         32.59         40.86         1.57 o
   1   7   8          1.55          0.00         0.53 o
   2   7   8         27.45         33.42         1.71 o
   3   7   8         11.64         13.37         1.01 o
   4   7   8          4.92          3.71         0.58 o
   5   7   8         70.86         78.45         2.60 o
   6   7   8          6.14          7.92         1.26 o
  -3   8   8         50.35         52.15         5.05 o
  -2   8   8          6.74          4.76         0.61 o
  -1   8   8         40.73         42.46         2.74 o
   0   8   8          0.78          0.47         0.70 o
   1   8   8         51.14         58.37         2.54 o
   2   8   8          0.85          0.00         0.54 o
   3   8   8         97.87        114.19         4.75 o
   4   8   8          6.82         10.21         2.58 o
   5   8   8          5.77         11.19         0.90 o
  -3   9   8          0.50          0.00         1.62 o
  -2   9   8          0.91          0.00         1.41 o
  -1   9   8          1.39          1.60         0.65 o
   0   9   8          8.25         12.34         1.57 o
   1   9   8         11.69          9.65         1.19 o
   2   9   8          4.40          0.00         0.80 o
   3   9   8         19.21         23.67         2.68 o
   4   9   8         49.44         50.49         5.96 o
   5   9   8         16.67         14.19         1.24 o
  -2  10   8          2.42          0.51         1.72 o
  -1  10   8          1.36          0.63         0.57 o
   0  10   8         13.55         11.39         1.55 o
   1  10   8          5.05          3.21         1.18 o
   2  10   8          0.52          1.07         0.89 o
   3  10   8          3.14          4.35         1.72 o
   4  10   8          7.12          6.47         1.92 o
  -1  11   8          1.09          0.73         0.56 o
   0  11   8          1.79          2.45         1.01 o
   1  11   8          0.73          0.00         1.11 o
   2  11   8          2.79          2.43         1.41 o
   3  11   8          0.01          0.20         1.52 o
  -3  -5   9          8.43          8.81         1.34 o
  -2  -5   9          0.66          0.68         0.75 o
  -1  -5   9          0.51          1.93         0.79 o
   0  -5   9          3.40          3.31         0.91 o
   1  -5   9          0.38          0.00         0.33 o
  -4  -4   9         10.95         16.95         2.08 o
  -3  -4   9         24.26         27.27         2.10 o
  -2  -4   9          0.75          0.00         0.78 o
  -1  -4   9          1.19          2.14         0.77 o
   0  -4   9         89.13         81.29         4.68 o
   1  -4   9         50.84         50.39         2.31 o
   2  -4   9          0.27          0.91         1.62 o
  -4  -3   9         25.75         19.00         2.11 o
  -3  -3   9        115.28        127.51         5.39 o
  -2  -3   9        124.75        116.29         4.95 o
  -1  -3   9         36.91         36.36         2.15 o
   0  -3   9          1.21          2.05         0.69 o
   1  -3   9         17.93         19.18         1.18 o
   2  -3   9          0.76          0.51         1.62 o
   3  -3   9         14.29         17.89         2.93 o
  -5  -2   9         11.86         11.64         1.43 o
  -4  -2   9          4.81          3.31         1.04 o
  -3  -2   9         44.49         47.01         2.34 o
  -2  -2   9        156.73        171.60         6.79 o
  -1  -2   9          2.92          1.13         0.66 o
   0  -2   9          8.81          8.60         0.93 o
   1  -2   9        176.59        186.34         5.40 o
   2  -2   9          4.54          3.60         0.99 o
   3  -2   9          1.84          1.72         1.00 o
   4  -2   9          0.06          0.64         1.03 o
  -5  -1   9          0.97          1.43         0.90 o
  -4  -1   9          1.00          1.09         0.79 o
  -3  -1   9          0.01          1.17         0.95 o
  -2  -1   9         65.89         65.81         3.54 o
  -1  -1   9        118.92        110.50         5.66 o
   0  -1   9         61.19         55.28         2.01 o
   1  -1   9          7.22          6.47         0.84 o
   2  -1   9          9.39         10.47         1.04 o
   3  -1   9          0.16          1.25         0.96 o
   4  -1   9          2.84          4.68         1.21 o
  -5   0   9          0.01          0.00         0.51 o
  -4   0   9          1.28          1.93         0.81 o
  -3   0   9        242.90        233.72         9.16 o
  -2   0   9        114.83        112.84         3.69 o
  -1   0   9          1.16          0.00         0.60 o
   0   0   9         47.07         46.23         1.57 o
   1   0   9         12.32         13.71         0.74 o
   2   0   9        145.36        140.39         4.12 o
   3   0   9        124.29        120.65         6.01 o
   4   0   9          2.40          0.97         1.72 o
   5   0   9          1.56          0.73         1.11 o
  -5   1   9         28.55         34.73         4.80 o
  -4   1   9         11.36         10.64         0.94 o
  -3   1   9         77.73         78.67         3.71 o
  -2   1   9          4.66          1.92         0.60 o
  -1   1   9         29.89         29.29         1.44 o
   0   1   9         42.39         39.97         1.90 o
   1   1   9        405.91        404.37         8.96 o
   2   1   9        303.89        298.96         8.30 o
   3   1   9         14.96         14.89         3.84 o
   4   1   9         16.78         16.74         3.13 o
   5   1   9          0.23          0.00         0.99 o
  -5   2   9         18.33         15.48         3.39 o
  -4   2   9          1.48          2.59         0.57 o
  -3   2   9          0.02          0.73         0.70 o
  -2   2   9         43.79         45.15         1.59 o
  -1   2   9        248.86        225.22         8.01 o
   0   2   9        220.87        247.51         7.24 o
   1   2   9         13.43         13.77         0.71 o
   2   2   9         45.54         47.38         1.92 o
   3   2   9         14.54         14.18         0.84 o
   4   2   9         43.93         47.79         3.14 o
   5   2   9          0.01          0.00         1.72 o
  -5   3   9          3.22          3.11         1.48 o
  -4   3   9          1.11          0.86         0.43 o
  -3   3   9          0.14          0.00         0.51 o
  -2   3   9          1.88          5.00         0.88 o
  -1   3   9        107.62        107.22         3.49 o
   0   3   9         41.05         45.22         1.49 o
   1   3   9         46.11         49.58         1.48 o
   2   3   9         18.82         14.21         0.77 o
   3   3   9        148.71        142.04         5.45 o
   4   3   9          0.24          0.34         1.02 o
   5   3   9         11.74         12.26         1.70 o
  -5   4   9         14.86         16.50         2.27 o
  -4   4   9          1.27          1.41         1.26 o
  -3   4   9         48.49         50.89         2.16 o
  -2   4   9        198.52        207.41         6.90 o
  -1   4   9         31.18         29.04         1.19 o
   0   4   9         84.28         83.42         2.84 o
   1   4   9        179.20        183.81         5.51 o
   2   4   9         31.85         37.79         1.30 o
   3   4   9        366.93        384.38        11.79 o
   4   4   9         27.80         32.37         2.88 o
   5   4   9          0.75          0.00         1.02 o
  -5   5   9         15.21          9.60         2.83 o
  -4   5   9         25.71         22.59         2.93 o
  -3   5   9          0.00          1.38         0.89 o
  -2   5   9         95.21        101.82         3.72 o
  -1   5   9         48.58         53.21         2.06 o
   0   5   9         19.86         22.74         1.39 o
   1   5   9         27.85         33.90         1.71 o
   2   5   9         24.60         22.82         1.06 o
   3   5   9         18.16         23.91         1.55 o
   4   5   9         56.09         50.57         1.99 o
   5   5   9          2.31          2.84         1.10 o
  -4   6   9          6.17          4.85         1.72 o
  -3   6   9          5.01          5.31         0.85 o
  -2   6   9         24.04         22.96         1.52 o
  -1   6   9         16.40         12.08         1.33 o
   0   6   9        159.31        155.43         5.34 o
   1   6   9         25.66         29.40         1.62 o
   2   6   9         13.58          9.93         1.07 o
   3   6   9          0.37          0.00         0.55 o
   4   6   9          2.66          5.40         0.70 o
   5   6   9         10.74         12.67         1.85 o
  -4   7   9          2.19          3.03         1.92 o
  -3   7   9         17.29          9.40         2.32 o
  -2   7   9         19.65         20.97         1.40 o
  -1   7   9          9.73          5.51         1.14 o
   0   7   9         64.49         66.15         3.11 o
   1   7   9          0.39          0.11         0.62 o
   2   7   9          0.32          0.00         0.58 o
   3   7   9         29.57         27.96         2.26 o
   4   7   9          6.95          5.16         0.81 o
   5   7   9          2.33          2.28         0.55 o
  -3   8   9          0.01          0.51         1.62 o
  -2   8   9          0.01          0.07         0.79 o
  -1   8   9          1.84          1.95         0.95 o
   0   8   9         13.82          8.72         1.34 o
   1   8   9         41.19         35.49         2.17 o
   2   8   9          3.53          3.52         0.89 o
   3   8   9          3.59          3.59         1.82 o
   4   8   9         28.43         26.38         2.31 o
   5   8   9         13.04         14.20         1.12 o
  -2   9   9          1.26          0.84         0.50 o
  -1   9   9          2.40          0.10         0.80 o
   0   9   9         49.19         61.62         3.79 o
   1   9   9          5.27          8.15         1.18 o
   2   9   9          9.27         10.80         1.42 o
   3   9   9          0.00          0.00         1.31 o
   4   9   9         19.17         14.77         1.82 o
   5   9   9          6.13          5.06         1.09 o
  -1  10   9          4.17          0.04         0.75 o
   0  10   9         23.47         23.98         2.23 o
   1  10   9          0.03          0.00         1.11 o
   2  10   9          4.52          3.02         1.14 o
   3  10   9          3.47          2.43         1.62 o
   4  10   9          0.54          0.00         1.21 o
   0  11   9          7.13          5.26         1.52 o
   1  11   9          1.23          1.01         1.41 o
   2  11   9          0.03          0.91         1.41 o
   3  11   9         10.00         14.25         2.63 o
  -2  -4  10          1.75          0.32         0.86 o
  -1  -4  10          0.94          1.95         0.84 o
   0  -4  10         10.88          8.92         1.26 o
  -3  -3  10          0.88          0.19         1.21 o
  -2  -3  10         14.70         14.25         1.82 o
  -1  -3  10          5.91          5.90         1.00 o
   0  -3  10          0.25          0.73         0.81 o
   1  -3  10         94.38         94.25         3.89 o
   2  -3  10          8.32          9.40         2.53 o
  -4  -2  10          0.43          0.31         1.05 o
  -3  -2  10         21.93         17.06         2.07 o
  -2  -2  10         26.45         35.74         2.29 o
  -1  -2  10         75.65         81.29         3.86 o
   0  -2  10         19.58         15.29         1.50 o
   1  -2  10         47.09         50.46         2.18 o
   2  -2  10          0.01          0.00         1.52 o
   3  -2  10          2.51          3.44         1.92 o
  -4  -1  10         30.87         37.38         2.53 o
  -3  -1  10        125.92        134.46         7.02 o
  -2  -1  10         93.46         90.58         4.08 o
  -1  -1  10          4.71          4.65         0.89 o
   0  -1  10         38.91         41.19         2.38 o
   1  -1  10         18.09         16.50         0.99 o
   2  -1  10         12.71         13.07         1.24 o
   3  -1  10         29.36         34.57         2.60 o
  -4   0  10         19.70         22.36         1.88 o
  -3   0  10          7.77          7.99         1.24 o
  -2   0  10         20.38         19.95         1.71 o
  -1   0  10         11.94         11.28         1.33 o
   0   0  10          2.74          1.63         0.58 o
   1   0  10         42.61         43.82         2.13 o
   2   0  10         36.96         38.65         1.65 o
   3   0  10         14.82         16.10         2.07 o
   4   0  10          2.63          3.02         1.28 o
  -5   1  10         14.10         18.06         1.23 o
  -4   1  10         19.71         19.44         1.85 o
  -3   1  10         20.87         18.18         1.66 o
  -2   1  10         34.80         36.00         1.92 o
  -1   1  10        115.05        124.45         4.02 o
   0   1  10         99.09        106.28         4.60 o
   1   1  10        101.85        107.70         3.40 o
   2   1  10          9.05         10.99         0.81 o
   3   1  10          7.48          6.01         1.32 o
   4   1  10         15.17         12.20         1.92 o
  -5   2  10         18.52         16.17         3.03 o
  -4   2  10         34.47         39.71         1.91 o
  -3   2  10          9.06          6.64         1.08 o
  -2   2  10          0.74          0.80         0.75 o
  -1   2  10          8.32         10.09         0.97 o
   0   2  10          3.13          2.14         0.64 o
   1   2  10         28.78         31.06         1.54 o
   2   2  10         13.89         12.28         0.99 o
   3   2  10          4.71          5.06         0.55 o
   4   2  10         17.61         17.26         2.00 o
   5   2  10         14.20         14.03         1.89 o
  -4   3  10          1.04          1.43         0.57 o
  -3   3  10          6.92          5.14         1.01 o
  -2   3  10        150.10        147.64         6.13 o
  -1   3  10         23.10         24.65         1.40 o
   0   3  10         35.89         36.76         1.66 o
   1   3  10         41.52         41.28         1.95 o
   2   3  10          6.98          4.55         0.73 o
   3   3  10        165.78        181.08         5.82 o
   4   3  10         50.78         53.15         4.24 o
   5   3  10          0.00          0.12         1.12 o
  -4   4  10         22.83         26.25         1.30 o
  -3   4  10          0.32          1.28         0.58 o
  -2   4  10         12.69         10.08         1.28 o
  -1   4  10         18.92         10.41         1.12 o
   0   4  10          4.72          4.52         0.73 o
   1   4  10         20.68         14.41         1.23 o
   2   4  10         40.31         30.96         2.41 o
   3   4  10         11.32          9.30         0.88 o
   4   4  10          0.91          1.00         1.04 o
   5   4  10          8.35          7.87         1.60 o
  -4   5  10          0.29          0.00         1.16 o
  -3   5  10         12.57         12.53         1.02 o
  -2   5  10          4.44          3.01         0.85 o
  -1   5  10          0.40          0.79         1.33 o
   0   5  10        159.33        180.94         6.13 o
   1   5  10          0.18          0.00         0.51 o
   2   5  10          9.39         13.13         1.48 o
   3   5  10         20.34         23.10         1.66 o
   4   5  10         13.80          9.95         1.25 o
   5   5  10          0.77          0.00         1.18 o
  -4   6  10          0.04          1.11         1.62 o
  -3   6  10         24.60         24.76         1.50 o
  -2   6  10         65.48         86.55         4.66 o
  -1   6  10         11.72          6.63         1.25 o
   0   6  10        116.65        143.28         5.74 o
   1   6  10          3.26          2.42         0.72 o
   2   6  10          2.85          0.51         0.62 o
   3   6  10          6.90          3.59         1.07 o
   4   6  10         19.06         19.12         1.24 o
   5   6  10          4.04          8.79         1.79 o
  -3   7  10          7.15          6.23         0.61 o
  -2   7  10         28.70         32.97         1.91 o
  -1   7  10         41.69         36.12         3.23 o
   0   7  10          1.57          2.24         0.78 o
   1   7  10         37.54         49.73         3.07 o
   2   7  10          7.80          7.11         1.02 o
   3   7  10          0.01          0.64         0.90 o
   4   7  10         27.78         22.46         1.75 o
   5   7  10          4.78          3.72         1.20 o
  -3   8  10          0.21          0.00         1.62 o
  -2   8  10          0.13          0.00         0.57 o
  -1   8  10          0.54          0.00         0.81 o
   0   8  10         10.31          4.90         1.18 o
   1   8  10          6.74          8.42         1.42 o
   2   8  10          7.32          5.19         1.14 o
   3   8  10          1.26          1.36         1.04 o
   4   8  10          1.08          0.27         0.77 o
  -2   9  10          1.88          1.01         0.63 o
  -1   9  10          0.01          0.00         0.86 o
   0   9  10         55.80         64.45         6.37 o
   1   9  10          0.01          0.00         0.92 o
   2   9  10          1.85          1.47         0.99 o
   3   9  10         24.62         28.90         3.44 o
   4   9  10          4.89          6.37         1.72 o
  -1  10  10          2.49          2.15         1.06 o
   0  10  10         30.03         29.92         3.23 o
   1  10  10          0.16          1.31         1.41 o
   2  10  10          0.18          0.08         1.02 o
   3  10  10          9.22          8.39         1.92 o
  -1  -3  11         33.95         39.62         2.36 o
  -3  -2  11         37.05         44.32         3.50 o
  -2  -2  11         24.44         25.42         2.63 o
  -1  -2  11          0.02          0.00         1.16 o
   0  -2  11          0.46          0.79         0.81 o
   1  -2  11         12.32         11.80         1.53 o
  -3  -1  11         19.48         16.72         2.05 o
  -2  -1  11         39.31         45.72         2.68 o
  -1  -1  11         20.73         18.30         2.01 o
   0  -1  11          0.62          1.15         0.88 o
   1  -1  11          3.21          3.23         1.04 o
   2  -1  11          0.03          0.01         0.41 o
  -4   0  11         14.39         12.50         2.22 o
  -3   0  11         15.74         11.25         1.74 o
  -2   0  11         12.36         12.38         1.87 o
  -1   0  11         10.88         10.06         1.82 o
   0   0  11          1.91          3.41         0.95 o
   1   0  11         48.19         44.35         2.02 o
   2   0  11         51.83         53.66         2.14 o
   3   0  11          4.16          5.75         1.42 o
  -4   1  11         25.65         22.13         2.33 o
  -3   1  11          0.42          0.10         1.12 o
  -2   1  11          0.56          0.30         0.90 o
  -1   1  11         38.74         35.80         3.66 o
   0   1  11         22.69         20.35         2.17 o
   1   1  11         25.57         29.85         1.69 o
   2   1  11          2.73          1.14         0.66 o
   3   1  11         11.11         12.27         1.78 o
  -4   2  11          1.86          4.10         1.00 o
  -3   2  11         10.41         10.05         1.36 o
  -2   2  11        123.11        134.19         5.74 o
  -1   2  11         66.26         72.23         3.41 o
   0   2  11          6.16          3.45         0.76 o
   1   2  11          0.15          0.00         0.80 o
   2   2  11          0.33          0.00         0.55 o
   3   2  11         43.41         42.53         1.72 o
   4   2  11         34.86         35.37         3.79 o
  -4   3  11         13.46         18.30         2.07 o
  -3   3  11          5.50          5.16         1.05 o
  -2   3  11         20.06         19.97         1.78 o
  -1   3  11         28.94         29.96         1.81 o
   0   3  11          6.33          5.29         1.31 o
   1   3  11          1.79          1.17         0.77 o
   2   3  11         27.47         33.42         2.69 o
   3   3  11          1.29          1.12         0.58 o
   4   3  11         30.70         43.28         3.28 o
  -4   4  11         10.76          7.34         0.79 o
  -3   4  11          0.97          0.00         0.73 o
  -2   4  11          0.72          0.05         0.81 o
  -1   4  11          8.00          7.83         1.31 o
   0   4  11         85.15         89.66         3.55 o
   1   4  11         13.22         10.53         1.18 o
   2   4  11         30.07         40.75         2.79 o
   3   4  11         73.06         67.92         3.16 o
   4   4  11         22.72         18.57         3.18 o
  -3   5  11          4.84          3.13         0.92 o
  -2   5  11         61.43         53.63         3.35 o
  -1   5  11         16.75         14.49         1.51 o
   0   5  11         32.87         29.41         3.23 o
   1   5  11          0.24          0.04         0.68 o
   2   5  11          5.13          6.10         1.19 o
   3   5  11          9.09          2.82         0.92 o
   4   5  11          2.87          0.99         0.54 o
  -3   6  11         11.74         14.76         1.26 o
  -2   6  11          0.80          1.22         0.92 o
  -1   6  11         10.85         12.43         1.60 o
   0   6  11         16.85         11.26         1.43 o
   1   6  11          1.92          0.89         0.82 o
   2   6  11          5.28          1.43         0.93 o
   3   6  11          1.33          0.00         0.84 o
   4   6  11        100.07         93.06         3.42 o
  -3   7  11          0.61          2.13         0.66 o
  -2   7  11         24.38         24.58         2.18 o
  -1   7  11          0.14          0.00         0.86 o
   0   7  11          0.06          0.00         0.82 o
   1   7  11         21.14         13.89         1.77 o
   2   7  11          3.79          4.95         1.52 o
   3   7  11          0.60          1.74         1.03 o
   4   7  11         16.30         13.25         1.48 o
  -2   8  11          0.31          0.00         0.80 o
  -1   8  11          0.55          0.00         0.96 o
   0   8  11         37.10         46.59         4.24 o
   1   8  11          6.09          5.06         1.21 o
   2   8  11          1.13          2.73         1.41 o
   3   8  11          8.28          5.76         1.62 o
   4   8  11          4.55          2.11         0.96 o
  -1   9  11          6.34          3.36         1.16 o
   0   9  11         10.41         11.72         2.02 o
   1   9  11          5.94          6.06         1.82 o
   2   9  11          1.24          1.01         1.52 o
   3   9  11          0.29          0.00         1.11 o
   1  10  11         10.89         11.32         2.22 o
   2  10  11          5.03          5.61         1.43 o
  -1  -1  12          5.39          5.64         1.35 o
   0  -1  12          2.61          2.46         1.47 o
  -2   0  12          5.41          3.64         1.07 o
  -1   0  12         33.52         39.12         3.08 o
   0   0  12         23.59         32.88         2.59 o
   1   0  12          5.35          4.62         1.23 o
  -3   1  12          0.02          0.88         1.77 o
  -2   1  12         32.20         36.71         3.39 o
  -1   1  12         12.75         11.41         3.08 o
   0   1  12          0.32          0.00         0.90 o
   1   1  12         14.98         14.91         1.37 o
   2   1  12          0.07          0.03         0.59 o
  -3   2  12          7.46          4.89         1.35 o
  -2   2  12         42.14         42.30         3.28 o
  -1   2  12          1.76          1.21         1.55 o
   0   2  12          3.92          5.67         1.34 o
   1   2  12          0.59          0.00         0.81 o
   2   2  12          0.08          0.12         1.04 o
   3   2  12          0.00          0.00         0.39 o
  -3   3  12          0.45          0.34         1.06 o
  -2   3  12          0.60          0.00         1.04 o
  -1   3  12          2.90          2.59         0.92 o
   0   3  12         18.66         17.81         1.64 o
   1   3  12          3.96          2.56         1.10 o
   2   3  12        116.92        113.57         6.04 o
   3   3  12         59.65         67.69         2.63 o
  -3   4  12          5.19          3.77         1.22 o
  -2   4  12          1.17          0.28         1.21 o
  -1   4  12          1.94          2.50         0.96 o
   0   4  12         23.19         22.08         2.39 o
   1   4  12         15.60         28.10         3.13 o
   2   4  12         10.89         12.92         1.41 o
   3   4  12          0.30          0.97         0.85 o
  -3   5  12          1.78          1.80         0.91 o
  -2   5  12          0.02          0.00         0.98 o
  -1   5  12          9.18          7.58         1.72 o
   0   5  12          2.29          1.06         0.93 o
   1   5  12          0.02          0.61         1.11 o
   2   5  12          2.09          1.69         1.04 o
   3   5  12          1.44          0.43         1.06 o
  -2   6  12          8.56          5.55         1.35 o
  -1   6  12          7.12          2.22         1.31 o
   0   6  12          0.15          0.05         0.86 o
   1   6  12         25.04         30.22         3.44 o
   2   6  12         30.46         40.63         3.94 o
   3   6  12          8.53          8.58         1.26 o
  -2   7  12          4.39          3.34         1.31 o
  -1   7  12          6.50          6.06         1.62 o
   0   7  12          2.76          2.63         1.52 o
   1   7  12         23.50         15.62         1.68 o
   2   7  12          0.87          1.21         1.31 o
   3   7  12          4.84          1.62         1.31 o
  -1   8  12          9.49          7.58         1.72 o
   0   8  12          4.45          2.53         1.41 o
   1   8  12         17.06         18.30         2.00 o
   2   8  12          0.00          0.00         1.21 o
   1   9  12          0.37          0.81         1.41 o
  -1   2  13          7.66          6.61         1.65 o
   0   2  13          8.28          6.37         2.43 o
   1   2  13          6.43          6.25         1.25 o
  -1   3  13          0.60          1.00         0.96 o
   0   3  13         19.00         18.85         2.09 o
   1   3  13          2.18          0.91         1.62 o
  -1   4  13         19.11         17.76         2.18 o
   0   4  13          2.74          4.78         1.52 o
   1   4  13          0.94          0.00         1.31 o
   2   4  13          9.64          8.69         2.43 o
  -1   5  13         18.69         18.60         2.83 o
   0   5  13          0.83          0.35         0.85 o
   1   5  13         16.45         20.42         2.83 o
   2   5  13         25.75         26.58         3.23 o
  -1   6  13          0.06          0.00         1.11 o
   0   6  13          1.06          0.84         0.97 o
   1   6  13         17.21         20.92         3.03 o
   2   6  13          0.14          1.72         1.21 o
   0   7  13          2.05          1.41         1.31 o
   1   7  13         39.64         52.76         4.95 o
                                                
